# Supplementary material for: Cardiac-targeted delivery of a novel Drp1 inhibitor for acute cardioprotection
Source: J Mol Cell Cardiol Plus. 2024 Jul 17;9:100085. doi: 10.1016/j.jmccpl.2024.100085 (PMC11708310; doi:10.1016/j.jmccpl.2024.100085)
Supplement: Supplementary file 2 — Supplementary material 2 [file mmc2.xlsx]

## Sheet: 1A.
Supplementary Data S1A. Human cardiac organoid proteome for Normoxia, Normoxia+nanoDRP1i1, IRI Control and IRI+nanoDRP1i1
Protein.Group	Genes	First.Protein.Description	Normoxia_1	Normoxia_2	Normoxia_3	Normoxia+nanoDRP1i1_1	Normoxia+nanoDRP1i1_2	Normoxia+nanoDRP1i1_3	IRI Control_1	IRI Control_2	IRI Control_3	IRI+nanoDRP1i1_1	IRI+nanoDRP1i1_2	IRI+nanoDRP1i1_3	Sum Normoxia control	Sum Normoxia+nanoDRP1i1	Sum IRI control	Sum IRI+nanoDRP1i1	Log10 Sum Normoxia	Log10 Sum Normoxia+nanoDRP1i1	Log10 Sum IRI Control	Log10 Sum IRI+nanoDRP1i1	Mean Normoxia control	Mean Normoxia+nanoDRP1i1	Mean IRI control	Mean IRI+nanoDRP1i1	Coefficient of variation Normoxia control	Coefficient of variation Normoxia+nanoDRP1i1	Coefficient of variation IRI control	Coefficient of variation IRI+nanoDRP1i1	CV % Normoxia control	CV % Normoxia+nanoDRP1i1	CV % IRI control	CV % IRI+nanoDRP1i1	Valid values Normoxia control	Valid values Normoxia+nanoDRP1i1	Valid values IRI control	Valid values IRI+nanoDRP1i1
A0A024R4E5	HDLBP	High density lipoprotein binding protein (Vigilin), isoform CRA_a	647271	1140000	861842	1130000	820476	829378	747726	1090000	625740	709604	665435	269327	2649110	2779850	2463470	1644370	6.4231	6.44402	6.39155	6.216	883038	926618	821155	548122	0.27977	0.190143	0.293103	0.442331	27.977	19.0143	29.3103	44.2331	3	3	3	3
A0A024RBG1	NUDT4B	Diphosphoinositol polyphosphate phosphohydrolase NUDT4B	753190	556097	743934	395435	615164	762132	476240	844172	655449	365638	267366	463320	2053220	1772730	1975860	1096320	6.31244	6.24864	6.29576	6.03994	684407	590910	658620	365441	0.1625	0.312311	0.279351	0.268106	16.25	31.2311	27.9351	26.8106	3	3	3	3
A0A024RBG1	NUDT4	Diphosphoinositol polyphosphate phosphohydrolase NUDT4B	11800000	11100000	8000000	11400000	11700000	11000000	11200000	10100000	8900000	9590000	7580000	7460000	30900000	34100000	30200000	24630000	7.48996	7.53275	7.48001	7.39146	10300000	11366700	10066700	8210000	0.196347	0.0308963	0.114274	0.145752	19.6347	3.08963	11.4274	14.5752	3	3	3	3
A0A075B6K5	IGLV3-21	Immunoglobulin lambda variable 3-9												235029	0	0	0	235029				5.37112				235029									0	0	0	1
A0A087WTE4	NCAM1	Neural cell adhesion molecule 1	5860000	5810000	6830000	5920000	6640000	6860000	5620000	5960000	5080000	7040000	4600000	6860000	18500000	19420000	16660000	18500000	7.26717	7.28825	7.22167	7.26717	6166670	6473330	5553330	6166670	0.0932444	0.0759522	0.0799109	0.220501	9.32444	7.59522	7.99109	22.0501	3	3	3	3
A0A087WVL8	FMR1	Fragile X messenger ribonucleoprotein 1			295235		472534		467749	644894	469510	497031	517257	575164	295235	472534	1582150	1589450	5.47017	5.67443	6.19925	6.20125	295235	472534	527384	529817			0.192972	0.0765407			19.2972	7.65407	1	1	3	3
A0A087WVU4	NBPF14	Neuroblastoma breakpoint family member 14	407945								291333		349139		407945	0	291333	349139	5.6106		5.46439	5.543	407945		291333	349139									1	0	1	1
A0A087WWU8	TPM3	Tropomyosin alpha-3 chain	2770000	3840000	4090000	4250000	4230000	4380000	3240000	3680000	4220000	3740000	3460000	4110000	10700000	12860000	11140000	11310000	7.02938	7.10924	7.04689	7.05346	3566670	4286670	3713330	3770000	0.196589	0.0189997	0.132186	0.0864819	19.6589	1.89997	13.2186	8.64819	3	3	3	3
A0A087WX80	LAMA2	Laminin subunit alpha-2	421643	315433	423807	673033	499519	375650	433664	294698	286160		195296		1160880	1548200	1014520	195296	6.06479	6.18983	6.00626	5.29069	386961	516067	338174	195296	0.160105	0.289459	0.244865		16.0105	28.9459	24.4865		3	3	3	1
A0A087WY03	SREK1	Splicing regulatory glutamine/lysine-rich protein 1	1270000	1350000	1230000	1650000	1460000	1310000	1250000	1210000	1370000	500048			3850000	4420000	3830000	500048	6.58546	6.64542	6.5832	5.69901	1283330	1473330	1276670	500048	0.0476112	0.11565	0.0652219		4.76112	11.565	6.52219		3	3	3	1
A0A087X1X7	EEF1D	Elongation factor 1-delta		440195		364254	738810		136629	97427.3					440195	1103060	234056	0	5.64365	6.0426	5.36932		440195	551532	117028			0.48021	0.236864			48.021	23.6864		1	2	2	0
A0A096LP25	AAK1	AP2-associated protein kinase 1	1190000	1150000	1480000	1560000	1130000	1240000	1210000	1220000	1110000	942697	943904	1290000	3820000	3930000	3540000	3176600	6.58206	6.59439	6.549	6.50196	1273330	1310000	1180000	1058870	0.141434	0.170521	0.0515488	0.18904	14.1434	17.0521	5.15488	18.904	3	3	3	3
A0A096LP49	CCDC187	Coiled-coil domain-containing protein 187		2810000	2940000	1050000	2770000	1900000	2750000	2340000	1650000	2600000	2480000	2790000	5750000	5720000	6740000	7870000	6.75967	6.7574	6.82866	6.89597	2875000	1906670	2246670	2623330	0.0319735	0.451059	0.247437	0.0595851	3.19735	45.1059	24.7437	5.95851	2	3	3	3
A0A0A0MQS9	LAMA4	Laminin subunit alpha-4	837246	671173	608758	932014	891829	622772	600891	1040000	643279	852424	672528	1210000	2117180	2446620	2284170	2734950	6.32576	6.38857	6.35873	6.43695	705726	815538	761390	911651	0.167342	0.206177	0.318119	0.300101	16.7342	20.6177	31.8119	30.0101	3	3	3	3
A0A0A0MQW0	MYEF2	Myelin expression factor 2	1650000	1140000	2730000	2410000	1650000	2300000	2060000	2280000	1630000	1360000	2420000	2350000	5520000	6360000	5970000	6130000	6.74194	6.80346	6.77597	6.78746	1840000	2120000	1990000	2043330	0.441223	0.193741	0.166133	0.290123	44.1223	19.3741	16.6133	29.0123	3	3	3	3
A0A0A0MR08	USP19	Ubiquitin carboxyl-terminal hydrolase 19	23091.7	95824.3	90856.8	103066	118540	66037.5	60764.1	63882.3	64481.4	95829.6	188888	94021	209773	287644	189128	378739	5.32175	5.45886	5.27676	5.57834	69924.3	95881.2	63042.6	126246	0.581117	0.281375	0.0316587	0.429771	58.1117	28.1375	3.16587	42.9771	3	3	3	3
A0A0A0MR33	GSTZ1	Maleylacetoacetate isomerase	876732	2150000	1550000		2130000	1990000	2700000	1940000	2120000	1910000	1800000	1920000	4576730	4120000	6760000	5630000	6.66056	6.6149	6.82995	6.75051	1525580	2060000	2253330	1876670	0.417537	0.0480558	0.176253	0.0354795	41.7537	4.80558	17.6253	3.54795	3	2	3	3
A0A0A0MRM8	MYO6	Unconventional myosin-VI	413848	501352	573980	655795	507668	557668	545519	462184	468335	411288	511197	378023	1489180	1721130	1476040	1300510	6.17295	6.23581	6.1691	6.11411	496393	573710	492013	433503	0.161527	0.131347	0.0943874	0.159885	16.1527	13.1347	9.43874	15.9885	3	3	3	3
A0A0A0MRZ8	IGKV3-11	Immunoglobulin kappa variable 3D-11												1480000	0	0	0	1480000				6.17026				1480000									0	0	0	1
A0A0A0MSI6	FBXO44	F-box only protein 44 (Fragment)	74363.8	66149.2	88257.3	68221.5	77128.5	90763.1	70403.8	126647	64988.4	53987.3	78587.5	122772	228770	236113	262039	255347	5.3594	5.37312	5.41837	5.40713	76256.8	78704.4	87346.4	85115.6	0.146544	0.14425	0.39089	0.409489	14.6544	14.425	39.089	40.9489	3	3	3	3
A0A0A0MTP2	PPFIBP1	Liprin-beta-1		34048.3		49595.1				121342	124796			79609.3	34048.3	49595.1	246138	79609.3	4.5321	4.69544	5.39118	4.90096	34048.3	49595.1	123069	79609.3			0.0198453				1.98453		1	1	2	1
A0A0A0MTS7	TTN	Titin	874832	862086	1480000	1010000	964501	979764	709795	1090000	636714	792165	899365	803142	3216920	2954260	2436510	2494670	6.50744	6.47045	6.38677	6.39701	1072310	984755	812170	831557	0.329319	0.023515	0.29965	0.0709261	32.9319	2.3515	29.965	7.09261	3	3	3	3
A0A0B4J2B5	IGHV3-72	Immunoglobulin heavy variable 3/OR16-9 (non-functional) (Fragment)	70177.7	150093		50852.6			150367		57683.2			1530000	220271	50852.6	208050	1530000	5.34296	4.70631	5.31817	6.18469	110135	50852.6	104025	1530000	0.513084		0.630015		51.3084		63.0015		2	1	2	1
A0A0B4J2D5	GATD3	Putative glutamine amidotransferase-like class 1 domain-containing protein 3B, mitochondrial	16500000	11900000	19400000	18900000	21700000	20700000	19000000	22800000	20300000	20400000	20800000	20800000	47800000	61300000	62100000	62000000	7.67943	7.78746	7.79309	7.79239	15933300	20433300	20700000	20666700	0.237362	0.0694414	0.0933005	0.0111745	23.7362	6.94414	9.33005	1.11745	3	3	3	3
A0A0C4DH86	ATP2A2	Sarcoplasmic/endoplasmic reticulum calcium ATPase 2 (Fragment)	248857		282146		110540	275630		237999		198511	279100		531003	386170	237999	477611	5.7251	5.58678	5.37658	5.67907	265502	193085	237999	238806	0.0886582	0.604585		0.238625	8.86582	60.4585		23.8625	2	2	1	2
A0A0D5XQ77	HLA-DQB1	HLA class II histocompatibility antigen, DQ beta 1 chain	668875	548267	728875	889848	786266	387213	286165	832699	332652	521117	520267	742602	1946020	2063330	1451520	1783990	6.28915	6.31457	6.16182	6.25139	648672	687776	483839	594662	0.141802	0.385878	0.626272	0.215451	14.1802	38.5878	62.6272	21.5451	3	3	3	3
A0A0D9SF30	NCAM1	Neural cell adhesion molecule 1 (Fragment)	824523	542860	650606	578412	517489	638246	447108	580526	433280	620160	716548	874528	2017990	1734150	1460910	2211240	6.30492	6.23909	6.16462	6.34464	672663	578049	486971	737079	0.211281	0.104454	0.166981	0.174229	21.1281	10.4454	16.6981	17.4229	3	3	3	3
A0A0D9SF54	SPTAN1	Spectrin alpha chain, non-erythrocytic 1	1460000	1370000	1260000	783071	1480000	1280000	1090000	1210000	1250000	1310000	1300000	851185	4090000	3543070	3550000	3461180	6.61172	6.54938	6.55023	6.53922	1363330	1181020	1183330	1153730	0.0734718	0.303848	0.0703662	0.22714	7.34718	30.3848	7.03662	22.714	3	3	3	3
A0A0D9SF54	SPTAN1	Spectrin alpha chain, non-erythrocytic 1	3930000	4150000	5020000	4520000	4590000	5450000	4240000	4170000	4070000	3700000	5050000	5380000	13100000	14560000	12480000	14130000	7.11727	7.16316	7.09621	7.15014	4366670	4853330	4160000	4710000	0.131999	0.106713	0.0205385	0.188984	13.1999	10.6713	2.05385	18.8984	3	3	3	3
A0A0D9SFM4	SLC9A6	Sodium/hydrogen exchanger 6 (Fragment)	207363	420437	311344	304199	445764	414459	539993	338908	235432	377431	248276	296743	939144	1164420	1114330	922450	5.97273	6.06611	6.04701	5.96494	313048	388141	371444	307483	0.340354	0.191584	0.416928	0.212187	34.0354	19.1584	41.6928	21.2187	3	3	3	3
A0A0D9SGF6	SPTAN1	Spectrin alpha chain, non-erythrocytic 1	22600000	21300000	18600000	21000000	19900000	19000000	19200000	20200000	19100000	20500000	19400000	20700000	62500000	59900000	58500000	60600000	7.79588	7.77743	7.76716	7.78247	20833300	19966700	19500000	20200000	0.0979404	0.0501669	0.0311937	0.0346535	9.79404	5.01669	3.11937	3.46535	3	3	3	3
A0A0G2JH50	HLA-C	HLA class I histocompatibility antigen, C alpha chain	1220000	1250000	650690	1190000	879947	990804	623418	947844	592720	782479	736126	1020000	3120690	3060750	2163980	2538600	6.49425	6.48583	6.33525	6.40459	1040230	1020250	721327	846202	0.324625	0.153992	0.272787	0.179966	32.4625	15.3992	27.2787	17.9966	3	3	3	3
A0A0G2JNN1	KIR2DS4	Killer cell immunoglobulin-like receptor 2DS4			200433				173915						200433	0	173915	0	5.30197		5.24034		200433		173915										1	0	1	0
A0A0J9YVP6	PUF60	Poly(U)-binding-splicing factor PUF60 (Fragment)	337260	325087	462945		399336		465700				52087.5		1125290	399336	465700	52087.5	6.05126	5.60134	5.66811	4.71673	375097	399336	465700	52087.5	0.203471				20.3471				3	1	1	1
A0A0J9YWM6	ALDH7A1	Alpha-aminoadipic semialdehyde dehydrogenase (Fragment)	975488	849224	1260000	809080	1350000	1460000	2720000	2410000	2390000	2260000	1550000	1670000	3084710	3619080	7520000	5480000	6.48921	6.5586	6.87622	6.73878	1028240	1206360	2506670	1826670	0.204629	0.288822	0.0738122	0.208053	20.4629	28.8822	7.38122	20.8053	3	3	3	3
A0A0J9YWY6	SVIL	Supervillin (Fragment)	697256	480675	800642	325816	709829	715976	874670	603508	855378	625952	511440	510157	1978570	1751620	2333560	1647550	6.29635	6.24344	6.36802	6.21684	659524	583874	777852	549183	0.247582	0.382798	0.194502	0.121065	24.7582	38.2798	19.4502	12.1065	3	3	3	3
A0A0J9YXF2	PON2	Paraoxonase	4440000	6680000	7150000	8000000	8200000	7600000	5620000	7820000	6990000	6270000	7760000	8020000	18270000	23800000	20430000	22050000	7.26174	7.37658	7.31027	7.34341	6090000	7933330	6810000	7350000	0.237789	0.038509	0.163141	0.128476	23.7789	3.8509	16.3141	12.8476	3	3	3	3
A0A0J9YXJ0	CELF2	CUGBP Elav-like family member 2	1570000		780562	1150000	1150000	1490000	625751	933470	741925	880261	1030000	1160000	2350560	3790000	2301150	3070260	6.37117	6.57864	6.36194	6.48718	1175280	1263330	767049	1023420	0.474965	0.155382	0.202582	0.136782	47.4965	15.5382	20.2582	13.6782	2	3	3	3
A0A0S2Z377	ANXA6	Annexin (Fragment)	1340000	966909	1130000	1160000	1290000	1420000	732864	829372	975383	1230000	757491	664732	3436910	3870000	2537620	2652220	6.53617	6.58771	6.40443	6.42361	1145640	1290000	845873	884074	0.16326	0.100775	0.144346	0.3429	16.326	10.0775	14.4346	34.29	3	3	3	3
A0A0U1RQK4	ADPRHL1	Inactive ADP-ribosyltransferase ARH2	2590000	2210000	2060000	2220000	2170000	2160000	1730000	1850000	1710000	1750000	1730000	2090000	6860000	6550000	5290000	5570000	6.83632	6.81624	6.72346	6.74586	2286670	2183330	1763330	1856670	0.119471	0.0147231	0.0429407	0.108969	11.9471	1.47231	4.29407	10.8969	3	3	3	3
A0A0U1RR18	SLC12A7	Solute carrier family 12 member 7 (Fragment)	486830	414878	259961	468047	451003	353920	209559	317630		549792		293506	1161670	1272970	527189	843298	6.06508	6.10482	5.72197	5.92598	387223	424323	263594	421649	0.299402	0.145087	0.289906	0.429792	29.9402	14.5087	28.9906	42.9792	3	3	2	2
A0A0U1RRM8	FERMT2	Fermitin family homolog 2 (Fragment)	2950000	2390000	1900000	1880000	1950000	2000000	1750000	1510000	939959	1860000	1820000	2230000	7240000	5830000	4199960	5910000	6.85974	6.76567	6.62325	6.77159	2413330	1943330	1399990	1970000	0.217703	0.0310174	0.2972	0.114748	21.7703	3.10174	29.72	11.4748	3	3	3	3
A0A140T913	HLA-A	HLA class I histocompatibility antigen, A alpha chain	1170000	1120000	904257	1020000	1090000	835404	891043	1010000	906741	878927	1210000	1250000	3194260	2945400	2807780	3338930	6.50437	6.46914	6.44836	6.52361	1064750	981801	935928	1112980	0.132635	0.133964	0.0690509	0.183002	13.2635	13.3964	6.90509	18.3002	3	3	3	3
A0A140T997	HLA-B	HLA class I histocompatibility antigen, B alpha chain (Fragment)	1130000		773545	94835.2	643140	769240	225923	535686	531999	683605	743303	395896	1903540	1507220	1293610	1822800	6.27956	6.17818	6.1118	6.26074	951772	502405	431203	607601	0.264824	0.713673	0.412305	0.30572	26.4824	71.3673	41.2305	30.572	2	3	3	3
A0A1B0GTL5	RAB11FIP5	Rab11 family-interacting protein 5			222678										222678	0	0	0	5.34768				222678												1	0	0	0
A0A1B0GTN9	PLEKHA7	Pleckstrin homology domain-containing family A member 7 (Fragment)	666209	740340	668597	715383	544285	537387	810105	553663	566520	563330	465279	681155	2075150	1797060	1930290	1709760	6.31705	6.25456	6.28562	6.23294	691715	599018	643429	569921	0.0609024	0.168332	0.22456	0.189656	6.09024	16.8332	22.456	18.9656	3	3	3	3
A0A1B0GV45	MYO18A	Putative TGFB1-induced anti-apoptotic factor 1 (Fragment)	4110000	3650000	4080000	3690000	3470000	3790000	2950000	2960000	2920000	3090000	3020000	3350000	11840000	10950000	8830000	9460000	7.07335	7.03941	6.94596	6.97589	3946670	3650000	2943330	3153330	0.065209	0.0448512	0.00707248	0.0551408	6.5209	4.48512	0.707248	5.51408	3	3	3	3
A0A1B0GW05	DPY19L1	Probable C-mannosyltransferase DPY19L1		1550000	2830000	2010000	2230000	1600000	3400000	2860000	3480000	2390000	3070000	2630000	4380000	5840000	9740000	8090000	6.64147	6.76641	6.98856	6.90795	2190000	1946670	3246670	2696670	0.413286	0.16425	0.103874	0.127886	41.3286	16.425	10.3874	12.7886	2	3	3	3
A0A1B0GWJ6	MYO18A	Putative TGFB1-induced anti-apoptotic factor 1 (Fragment)	3780000	3290000	4140000	3530000	3950000	3940000	3120000	2560000	3110000	2990000	2860000	3610000	11210000	11420000	8790000	9460000	7.04961	7.05767	6.94399	6.97589	3736670	3806670	2930000	3153330	0.11418	0.062956	0.109375	0.127101	11.418	6.2956	10.9375	12.7101	3	3	3	3
A0A1C7CYX9	DPYSL2	Dihydropyrimidinase-related protein 2		123509				159819		50198.6	65948.5	418695	344285	176661	123509	159819	116147	939641	5.0917	5.20363	5.06501	5.97296	123509	159819	58073.6	313214			0.191772	0.395808			19.1772	39.5808	1	1	2	3
A0A1W2PP77	HLA-C	HLA class I histocompatibility antigen, C alpha chain			290796				424490		223962				290796	0	648452	0	5.46359		5.81188		290796		324226				0.437333				43.7333		1	0	2	0
A0A1W2PQ04	TSPAN9	Tetraspanin-9 (Fragment)	925894	729288	725195	564707	558706	172758	676445		548222	599585	394284		2380380	1296170	1224670	993869	6.37665	6.11266	6.08802	5.99733	793459	432057	612334	496934	0.14457	0.519792	0.148069	0.292131	14.457	51.9792	14.8069	29.2131	3	3	2	2
A0A2R8Y566	RELCH	RAB11-binding protein RELCH		156945			153604			86244.2	126182	97979		81407	156945	153604	212426	179386	5.19575	5.1864	5.32721	5.25379	156945	153604	106213	89693			0.265883	0.130648			26.5883	13.0648	1	1	2	2
A0A2R8Y5V9	TPM4	Tropomyosin alpha-4 chain	30500000		35500000		41000000	41100000	42700000	33600000	37400000	42200000	37900000	44900000	66000000	82100000	113700000	125000000	7.81954	7.91434	8.05576	8.09691	33000000	41050000	37900000	41666700	0.107137	0.00172255	0.120595	0.0847283	10.7137	0.172255	12.0595	8.47283	2	2	3	3
A0A2R8Y602	CLPB	Caseinolytic peptidase B protein homolog (Fragment)			256723	447126		684092	578189	34914.2		540567		580199	256723	1131220	613103	1120770	5.40946	6.05355	5.78753	6.04952	256723	565609	306552	560383		0.296248	1.25314	0.0500088		29.6248	125.314	5.00088	1	2	2	2
A0A2R8Y6G6	ENO1	phosphopyruvate hydratase	7200000	5720000	4110000	7290000	5070000	4460000	3070000	5130000	3090000	4290000	1450000	5740000	17030000	16820000	11290000	11480000	7.23121	7.22583	7.05269	7.05994	5676670	5606670	3763330	3826670	0.272247	0.265643	0.314511	0.570264	27.2247	26.5643	31.4511	57.0264	3	3	3	3
A0A2R8Y793	ACTB	Actin, cytoplasmic 1 (Fragment)	1740000	3490000	3240000	3500000	3040000	2820000	3790000	3430000	4040000	3660000	3140000	3010000	8470000	9360000	11260000	9810000	6.92788	6.97128	7.05154	6.99167	2823330	3120000	3753330	3270000	0.335237	0.111214	0.0817003	0.105183	33.5237	11.1214	8.17003	10.5183	3	3	3	3
A0A2R8YE82	TBCE	Tubulin-specific chaperone E	543719	899586		775179	806673	805906				771954	778711	599891	1443300	2387760	0	2150560	6.15936	6.37799		6.33255	721652	795919		716852	0.348694	0.0225723		0.141379	34.8694	2.25723		14.1379	2	3	0	3
A0A2R8YFE2	ACTB	Actin, cytoplasmic 1 (Fragment)	6020000	5780000	4560000	5520000	6120000	7050000	10200000	4450000	5570000	5070000	4900000	4940000	16360000	18690000	20220000	14910000	7.21378	7.27161	7.30578	7.17348	5453330	6230000	6740000	4970000	0.143564	0.123741	0.452274	0.0178837	14.3564	12.3741	45.2274	1.78837	3	3	3	3
A0A2R8YFN5	CASK	Peripheral plasma membrane protein CASK		137694				61005.2	112074	183466	192848	174453	191638	135026	137694	61005.2	488388	501117	5.13892	4.78537	5.68876	5.69994	137694	61005.2	162796	167039			0.27136	0.173762			27.136	17.3762	1	1	3	3
A0A3B3IS06	TCOF1	Treacle protein (Fragment)			38346.9		58845.1		97622.7		65864.4				38346.9	58845.1	163487	0	4.58373	4.76971	5.21348		38346.9	58845.1	81743.6				0.274719				27.4719		1	1	2	0
A0A3B3ISH4	PPP1R12A	Protein phosphatase 1 regulatory subunit 12A (Fragment)												710582	0	0	0	710582				5.85161				710582									0	0	0	1
A0A3B3ISJ8	CLIP1	CAP-Gly domain-containing linker protein 1 (Fragment)		236401	261629	181344	159806	203723	205201	199154	141906	193996	161271	116085	498030	544873	546261	471352	5.69726	5.7363	5.7374	5.67335	249015	181624	182087	157117	0.0716378	0.120908	0.191825	0.248994	7.16378	12.0908	19.1825	24.8994	2	3	3	3
P01023	A2M	Alpha-2-macroglobulin	86800000	94200000	95500000	92700000	100000000	111000000	65400000	64600000	62700000	58600000	68800000	67800000	276500000	303700000	192700000	195200000	8.4417	8.48244	8.28488	8.29048	92166700	101233000	64233300	65066700	0.0509176	0.090999	0.0215907	0.0864125	5.09176	9.0999	2.15907	8.64125	3	3	3	3
A0A494BZW2	LRBA	Lipopolysaccharide-responsive and beige-like anchor protein	243678	231341	212739	205627	157095	180177	198097	123306	229240	276860		124590	687758	542899	550643	401450	5.83744	5.73472	5.74087	5.60363	229253	180966	183548	200725	0.0679375	0.134144	0.296626	0.536411	6.79375	13.4144	29.6626	53.6411	3	3	3	2
A0A494C072	CHN1	N-chimaerin	11300000	8940000	11200000	9980000	10600000	12000000	9590000	8840000	8510000	8240000	9590000	9060000	31440000	32580000	26940000	26890000	7.49748	7.51295	7.4304	7.42959	10480000	10860000	8980000	8963330	0.127349	0.095285	0.0616307	0.0758838	12.7349	9.5285	6.16307	7.58838	3	3	3	3
A0A494C0G5	AGRN	Agrin	2360000	1540000	1790000	651093	1560000	1870000	1230000	1390000	1410000	1130000	1550000	1510000	5690000	4081090	4030000	4190000	6.75511	6.61078	6.60531	6.62221	1896670	1360360	1343330	1396670	0.221588	0.465685	0.0734424	0.16597	22.1588	46.5685	7.34424	16.597	3	3	3	3
A0A494C0R8	CLUH	Clustered mitochondria protein homolog	3850000	3200000	3400000	3130000	2690000	3150000	3180000	2780000	2890000	2780000	2800000	2790000	10450000	8970000	8850000	8370000	7.01912	6.95279	6.94694	6.92273	3483330	2990000	2950000	2790000	0.0955741	0.0869565	0.0700474	0.00358423	9.55741	8.69565	7.00474	0.358423	3	3	3	3
A0A494C155	PRKAG2	5'-AMP-activated protein kinase subunit gamma-2 (Fragment)	365714	189094	279949	130589	377923	265839	397687	307579	401309	249366	176063	341156	834757	774351	1106580	766585	5.92156	5.88894	6.04398	5.88456	278252	258117	368858	255528	0.317418	0.479812	0.143959	0.323717	31.7418	47.9812	14.3959	32.3717	3	3	3	3
A0A499FI48	PDIA4	Protein disulfide-isomerase	413051	411068	539684	547746	605243	508427	594971	566552	493030	649283	714042	742400	1363800	1661420	1654550	2105720	6.13475	6.22048	6.21868	6.3234	454601	553805	551518	701908	0.1621	0.0879219	0.0953862	0.0679997	16.21	8.79219	9.53862	6.79997	3	3	3	3
A0A590UJ46	GNAS	Guanine nucleotide-binding protein G(s) subunit alpha isoforms short	2920000	3210000	3070000	2930000	2850000	3360000		3080000	3150000	2970000	2940000	3090000	9200000	9140000	6230000	9000000	6.96379	6.96095	6.79449	6.95424	3066670	3046670	3115000	3000000	0.047292	0.0900285	0.01589	0.0264575	4.7292	9.00285	1.589	2.64575	3	3	2	3
A0A590UJU8	MYL2	Myosin regulatory light chain 2, ventricular/cardiac muscle isoform	730788	500558		529272	808559	1290000	2350000		441762				1231350	2627830	2791760	0	6.09038	6.4196	6.44588		615673	875944	1395880		0.264422	0.439314	0.96665		26.4422	43.9314	96.665		2	3	2	0
A0A5F9YFS9	SPCS1	Signal peptidase complex subunit 1	2380000	1990000	2730000	2300000	2880000	2860000	2280000	2150000	2280000	2590000	3520000	2990000	7100000	8040000	6710000	9100000	6.85126	6.90526	6.82672	6.95904	2366670	2680000	2236670	3033330	0.156414	0.122851	0.0335569	0.153795	15.6414	12.2851	3.35569	15.3795	3	3	3	3
A0A5F9ZGS5	ANK2	Ankyrin-2	529918		424904		582373	735450		762735	663161	797527	772869	918956	954822	1317820	1425900	2489350	5.97992	6.11986	6.15409	6.39609	477411	658912	712948	829784	0.155539	0.164274	0.0987582	0.0942452	15.5539	16.4274	9.87582	9.42452	2	2	2	3
A0A5F9ZGS5	ANK2	Ankyrin-2	273653	272648	299309	392768	331761	232009	199488	309618	158593	302218	269323	252303	845610	956538	667699	823844	5.92717	5.9807	5.82458	5.91584	281870	318846	222566	274615	0.0536097	0.254524	0.350964	0.0924013	5.36097	25.4524	35.0964	9.24013	3	3	3	3
A0A5F9ZH34	ANK2	Ankyrin-2	549190	457640	809847							351617	446496	708744	1816680	0	0	1506860	6.25928			6.17807	605559			502286	0.301778			0.368286	30.1778			36.8286	3	0	0	3
A0A5F9ZH79	ASCC1	Activating signal cointegrator 1 complex subunit 1	458113	1120000	1120000	840795	611678	1030000	909629	920625	949177	683544	817260	833169	2698110	2482470	2779430	2333970	6.43106	6.39488	6.44396	6.3681	899371	827491	926477	777991	0.424898	0.253148	0.0220331	0.10563	42.4898	25.3148	2.20331	10.563	3	3	3	3
A0A6Q8PHC0	AIFM1	Apoptosis-inducing factor 1, mitochondrial	1010000	1590000	1790000	1840000	1400000	1530000	1130000	769776		1620000	1380000	727486	4390000	4770000	1899780	3727490	6.64246	6.67852	6.2787	6.57142	1463330	1590000	949888	1242500	0.276857	0.142172	0.268155	0.37173	27.6857	14.2172	26.8155	37.173	3	3	2	3
A0A7I2V2Y9	ACBD5	Acyl-CoA-binding domain-containing protein 5		74540.3	151309	171785				31708.8				131133	225849	171785	31708.8	131133	5.35382	5.23499	4.50118	5.11771	112925	171785	31708.8	131133	0.480707				48.0707				2	1	1	1
A0A7I2V346	SYNCRIP	Heterogeneous nuclear ribonucleoprotein Q	275241	242845	273253	247662	212043	232938	222005	146913	138233	208278	239537	216539	791339	692643	507151	664354	5.89836	5.84051	5.70514	5.8224	263780	230881	169050	221451	0.0688347	0.0775221	0.272493	0.0731453	6.88347	7.75221	27.2493	7.31453	3	3	3	3
A0A7I2V385	EIF4H	Eukaryotic translation initiation factor 4H	502973	357903	594906	342959	562745	603942	573512	622507	582780	464006	421137	549686	1455780	1509650	1778800	1434830	6.1631	6.17888	6.25013	6.1568	485261	503215	592933	478276	0.246239	0.27882	0.0438965	0.136849	24.6239	27.882	4.38965	13.6849	3	3	3	3
A0A7I2V3R0	MACROH2A2	Histone H2A (Fragment)	3240000	2290000	487179	1350000	5310000	5700000	885268	1160000	2160000	902596	546219	173630	6017180	12360000	4205270	1622440	6.77939	7.09202	6.62379	6.21017	2005730	4120000	1401760	540815	0.697131	0.584175	0.478594	0.674007	69.7131	58.4175	47.8594	67.4007	3	3	3	3
A0A7P0MRI8	PLCB4	1-phosphatidylinositol 4,5-bisphosphate phosphodiesterase				23608.3		22522.5		31243.1				21621.1	0	46130.8	31243.1	21621.1		4.66399	4.49475	4.33488		23065.4	31243.1	21621.1		0.033287				3.3287			0	2	1	1
A0A7P0T8J4	DTNA	Dystrobrevin alpha	746777	1440000	1710000	927763	347864	1220000	1530000	1770000	718916	676577	658242	1010000	3896780	2495630	4018920	2344820	6.59071	6.39718	6.60411	6.37011	1298930	831876	1339640	781606	0.382521	0.533619	0.41115	0.253333	38.2521	53.3619	41.115	25.3333	3	3	3	3
A0A7P0T9K5	CIC	Protein capicua homolog	276651	162790	208651	243430		117707	138036	164254	194660	164392	179079	165759	648092	361137	496950	509230	5.81164	5.55767	5.69631	5.70691	216031	180568	165650	169743	0.265185	0.492332	0.17107	0.0478002	26.5185	49.2332	17.107	4.78002	3	2	3	3
A0A7P0Z489	OBSCN	non-specific serine/threonine protein kinase	2940000	2650000	2290000	3180000	2340000	2870000	1830000	2830000	2570000	2390000	2240000	2650000	7880000	8390000	7230000	7280000	6.89653	6.92376	6.85914	6.86213	2626670	2796670	2410000	2426670	0.12397	0.151886	0.215288	0.0854855	12.397	15.1886	21.5288	8.54855	3	3	3	3
K7EM38	ACTG1	Actin, cytoplasmic 2 (Fragment)	666993	554678	573147	802727	819037	1480000	511229	847276	1200000	898856	454172	723533	1794820	3101760	2558500	2076560	6.25402	6.49161	6.40799	6.31734	598273	1033920	852835	692187	0.100666	0.373724	0.403852	0.323602	10.0666	37.3724	40.3852	32.3602	3	3	3	3
A0A804HJG7	CLASP2	CLIP-associating protein 2	114708	281832	264403	332475	328011	185355	814081		444048	270582	291180	242116	660943	845841	1258130	803878	5.82016	5.92729	6.09973	5.90519	220314	281947	629064	267959	0.417004	0.296797	0.41594	0.0919428	41.7004	29.6797	41.594	9.19428	3	3	2	3
A0A804HKE7	MAP4	Microtubule-associated protein	1720000	1250000	1260000	1340000	1330000	1150000	1100000	1020000	973255	978246	974733	1320000	4230000	3820000	3093260	3272980	6.62634	6.58206	6.49042	6.51494	1410000	1273330	1031080	1090990	0.190436	0.0839739	0.0621631	0.181792	19.0436	8.39739	6.21631	18.1792	3	3	3	3
A0A804HL01	ADD1	Alpha-adducin				170226									0	170226	0	0		5.23103				170226											0	1	0	0
A0A8I5KNT9	ATE1	Arginyl-tRNA--protein transferase 1	2370000	2800000	1560000	2340000	2070000	2150000	2080000	2980000	2540000	2220000	2230000	1980000	6730000	6560000	7600000	6430000	6.82802	6.8169	6.88081	6.80821	2243330	2186670	2533330	2143330	0.280667	0.0634227	0.177646	0.0660369	28.0667	6.34227	17.7646	6.60369	3	3	3	3
A0A8I5KQ21	KRAS	GTPase KRas	555712	477936	590685	390408	332695	303089	644799	529000	447903	675401	781541	336491	1624330	1026190	1621700	1793430	6.21067	6.01123	6.20997	6.25368	541444	342064	540567	597811	0.10659	0.129821	0.18306	0.388834	10.659	12.9821	18.306	38.8834	3	3	3	3
A0A8I5KRC6	MACROH2A1	Core histone macro-H2A.1	3240000	3350000	5550000	6060000	8460000	6260000	4760000	4260000	5850000	4960000	4290000	3810000	12140000	20780000	14870000	13060000	7.08422	7.31765	7.17231	7.11594	4046670	6926670	4956670	4353330	0.322015	0.192252	0.16403	0.132682	32.2015	19.2252	16.403	13.2682	3	3	3	3
A0A8I5KSX0	ITGA7	Integrin alpha-7	316703		457722		453902	504088		324619	315929	367683	429001	405103	774425	957990	640548	1201790	5.88898	5.98136	5.80655	6.07983	387212	478995	320274	400596	0.257521	0.0740861	0.0191859	0.0771513	25.7521	7.40861	1.91859	7.71513	2	2	2	3
A0A8I5KWT8	MYH9	Myosin-9	51201.6		229898		50064.9		206040	178454	120956		270737	92011.6	281100	50064.9	505450	362749	5.44886	4.69953	5.70368	5.55961	140550	50064.9	168483	181374	0.899023		0.257648	0.69678	89.9023		25.7648	69.678	2	1	3	2
A0A8I5KY20	CCDC92B	Coiled-coil domain-containing 92B	1910000	724795	206689	548344	2060000	4260000	823612		492342	298558	323421	210660	2841480	6868340	1315950	832639	6.45354	6.83685	6.11924	5.92046	947161	2289450	657977	277546	0.921867	0.815234	0.356005	0.213457	92.1867	81.5234	35.6005	21.3457	3	3	2	3
A0A8I5KZ38	MYH10	Myosin-10	513571	525800	2520000	2520000	2650000	3380000	3370000	1580000	2630000	865572	11546.6	2620000	3559370	8550000	7580000	3497120	6.55137	6.93197	6.87967	6.54371	1186460	2850000	2526670	1165710	0.973401	0.162657	0.355988	1.14083	97.3401	16.2657	35.5988	114.083	3	3	3	3
P02771	AFP	Alpha-fetoprotein	50600000	21900000	16800000	26300000	33400000	90000000	51300000	80300000	60500000	38500000	47500000	34100000	89300000	149700000	192100000	120100000	7.95085	8.17522	8.28353	8.07954	29766700	49900000	64033300	40033300	0.612145	0.699571	0.231432	0.170616	61.2145	69.9571	23.1432	17.0616	3	3	3	3
P02765	AHSG	Alpha-2-HS-glycoprotein	347878	335488	281263	551706	551670	874978	536527	697750	1220000	407840	284679	331344	964629	1978350	2454280	1023860	5.98436	6.2963	6.38992	6.01024	321543	659451	818092	341288	0.110185	0.283041	0.436717	0.182191	11.0185	28.3041	43.6717	18.2191	3	3	3	3
A0A8Q3SIU1	RASAL2	Ras GTPase-activating protein nGAP	245965	193208	232283	191500	159717	165662	123418	87932.2	127340	189439	224707	123165	671456	516879	338690	537311	5.82702	5.71339	5.5298	5.73023	223819	172293	112897	179104	0.122323	0.0980728	0.192288	0.287844	12.2323	9.80728	19.2288	28.7844	3	3	3	3
A0A8Q3WLF5	FANCL	E3 ubiquitin-protein ligase FANCL	2790000	2570000			2710000	2410000	2720000	2660000	2730000	2420000	2660000		5360000	5120000	8110000	5080000	6.72916	6.70927	6.90902	6.70586	2680000	2560000	2703330	2540000	0.0580461	0.0828641	0.0140047	0.0668132	5.80461	8.28641	1.40047	6.68132	2	2	3	2
P31749	AKT1	RAC-alpha serine/threonine-protein kinase	417578	553129	674242	393826	606990	700289	736016	676286	788420	576189	635231	459048	1644950	1701100	2200720	1670470	6.21615	6.23073	6.34256	6.22284	548316	567035	733574	556823	0.234171	0.277037	0.0764843	0.161046	23.4171	27.7037	7.64843	16.1046	3	3	3	3
A0A8V8TLX7	LRRFIP1	Leucine-rich repeat flightless-interacting protein 1	4350000	2580000	3580000	4050000	3520000	3910000	2490000	2690000	2460000	3100000	3680000	3260000	10510000	11480000	7640000	10040000	7.0216	7.05994	6.88309	7.00173	3503330	3826670	2546670	3346670	0.253326	0.071773	0.0490969	0.0895085	25.3326	7.1773	4.90969	8.95085	3	3	3	3
P02768	ALB	Albumin	10800000000	3880000000	2930000000	3340000000	3550000000	4910000000	4480000000	4550000000	3570000000	3360000000	4050000000	9450000000	17610000000	11800000000	12600000000	16860000000	10.2458	10.0719	10.1004	10.2269	5870000000	3933330000	4200000000	5620000000	0.731831	0.216689	0.130171	0.593376	73.1831	21.6689	13.0171	59.3376	3	3	3	3
A0A8V8TMQ1	FXR1	Fragile X mental retardation, autosomal homolog 1, isoform CRA_d	1520000	1710000	1830000	1560000	1420000	1550000	1500000	1320000	1380000	1390000	1450000	1450000	5060000	4530000	4200000	4290000	6.70415	6.6561	6.62325	6.63246	1686670	1510000	1400000	1430000	0.0926749	0.0517235	0.0654654	0.0242245	9.26749	5.17235	6.54654	2.42245	3	3	3	3
A0A8V8TMX2	LRRFIP1	Leucine-rich repeat flightless-interacting protein 1 (Fragment)	679260		611464	523529	606450	597821	530218	266912	353643	433807	457375	404545	1290720	1727800	1150770	1295730	6.11083	6.23749	6.06099	6.11251	645362	575933	383591	431909	0.0742824	0.0791552	0.349808	0.061277	7.42824	7.91552	34.9808	6.1277	2	3	3	3
A0A8V8TN60	CAMK2D	Calcium/calmodulin-dependent protein kinase type II subunit delta	15400000	15100000	17300000	13800000	13900000	13300000	11000000	14800000	10900000	18700000	10000000	14400000	47800000	41000000	36700000	43100000	7.67943	7.61278	7.56467	7.63448	15933300	13666700	12233300	14366700	0.0748767	0.0235211	0.181746	0.302791	7.48767	2.35211	18.1746	30.2791	3	3	3	3
A0A8V8TPU9	PKP2	Plakophilin-2 (Fragment)	4240000		4150000		4050000	3610000	3010000	3360000	3470000	3690000	3880000	3680000	8390000	7660000	9840000	11250000	6.92376	6.88423	6.993	7.05115	4195000	3830000	3280000	3750000	0.0151703	0.0812342	0.0732342	0.0300518	1.51703	8.12342	7.32342	3.00518	2	2	3	3
A0AVI2	FER1L5	Fer-1-like protein 5	1800000	1680000	1530000	760517	1380000	1170000	1440000	1480000	1310000	1050000	2160000	1130000	5010000	3310520	4230000	4340000	6.69984	6.5199	6.62634	6.63749	1670000	1103510	1410000	1446670	0.0810045	0.285498	0.0630368	0.427921	8.10045	28.5498	6.30368	42.7921	3	3	3	3
A0AVT1	UBA6	Ubiquitin-like modifier-activating enzyme 6	3000000	3600000	3020000	2890000	3070000	2980000	3610000	3400000	3620000	3440000	3460000	2860000	9620000	8940000	10630000	9760000	6.98318	6.95134	7.02653	6.98945	3206670	2980000	3543330	3253330	0.106273	0.0302013	0.0350605	0.104749	10.6273	3.02013	3.50605	10.4749	3	3	3	3
A0FGR8	ESYT2	Extended synaptotagmin-2	3170000	4390000	4250000	4430000	4470000	3910000	4520000	4320000	4550000	4870000	4440000	5010000	11810000	12810000	13390000	14320000	7.07225	7.10755	7.12678	7.15594	3936670	4270000	4463330	4773330	0.169593	0.0731639	0.0280134	0.0622293	16.9593	7.31639	2.80134	6.22293	3	3	3	3
A0MZ66	SHTN1	Shootin-1		198743	271926	303620	262624	290440	226082	211641	190939	180170	182906	247528	470669	856684	628662	610604	5.67272	5.93282	5.79842	5.78576	235334	285561	209554	203535	0.219892	0.0732904	0.0842943	0.187309	21.9892	7.32904	8.42943	18.7309	2	3	3	3
A0PJW6	TMEM223	Transmembrane protein 223	1360000	1540000	1570000	1030000	1660000	1530000	1500000	1410000	1520000	1720000	1590000	1830000	4470000	4220000	4430000	5140000	6.65031	6.62531	6.6464	6.71096	1490000	1406670	1476670	1713330	0.076227	0.236457	0.0396804	0.0701199	7.6227	23.6457	3.96804	7.01199	3	3	3	3
A1A4S6	ARHGAP10	Rho GTPase-activating protein 10	557422	622421	569076	385802	570622	542100	552723	547005	623940	578698	536727	534481	1748920	1498520	1723670	1649910	6.24277	6.17566	6.23645	6.21746	582973	499508	574556	549969	0.0594476	0.199195	0.0746024	0.0452856	5.94476	19.9195	7.46024	4.52856	3	3	3	3
A1KZ92	PXDNL	Probable oxidoreductase PXDNL	559092		232463		366546	156262	66634.7	322176	243194	238777	510336	201945	791555	522808	632005	951058	5.89848	5.71834	5.80072	5.97821	395778	261404	210668	317019	0.583564	0.568825	0.621065	0.531283	58.3564	56.8825	62.1065	53.1283	2	2	3	3
A1L0T0	ILVBL	2-hydroxyacyl-CoA lyase 2	4360000	4000000	4990000	3950000	5260000	4990000	3840000	5140000	4940000	5630000	5390000	4720000	13350000	14200000	13920000	15740000	7.12548	7.15229	7.14364	7.197	4450000	4733330	4640000	5246670	0.112606	0.146131	0.150862	0.0898911	11.2606	14.6131	15.0862	8.98911	3	3	3	3
A1X283	SH3PXD2B	SH3 and PX domain-containing protein 2B	1130000	1550000	1520000	1400000	1430000	1200000	1340000	1310000	1260000	1410000	1360000	1170000	4200000	4030000	3910000	3940000	6.62325	6.60531	6.59218	6.5955	1400000	1343330	1303330	1313330	0.167362	0.0930769	0.0310086	0.0964133	16.7362	9.30769	3.10086	9.64133	3	3	3	3
A1X283	SH3PXD2A	SH3 and PX domain-containing protein 2B	951331	1600000	1300000	1200000	1240000	1160000	1560000	1490000	1520000	1360000	1410000	1300000	3851330	3600000	4570000	4070000	6.58561	6.5563	6.65992	6.60959	1283780	1200000	1523330	1356670	0.252878	0.0333333	0.0230539	0.0405963	25.2878	3.33333	2.30539	4.05963	3	3	3	3
A2A2Y4	FRMD3	FERM domain-containing protein 3	156475		403278	500738	401918	234892	278413	114509	198398	181521	185744	50008.3	559753	1137550	591320	417273	5.748	6.05597	5.77182	5.62042	279876	379183	197107	139091	0.623547	0.354376	0.415814	0.554866	62.3547	35.4376	41.5814	55.4866	2	3	3	3
A2A3N6	PIPSL	Putative PIP5K1A and PSMD4-like protein	177729	437292	416204	302695	326200		315851	284594	313094	362642	226856	318915	1031220	628895	913539	908413	6.01335	5.79858	5.96073	5.95828	343742	314448	304513	302804	0.419377	0.0528563	0.0568296	0.2289	41.9377	5.28563	5.68296	22.89	3	2	3	3
A2A3N6	PIP5K1C	Putative PIP5K1A and PSMD4-like protein	900530	915439	920194	788757	725796	687343	831691	875809	850726	899139	855139	843759	2736160	2201900	2558230	2598040	6.43714	6.3428	6.40794	6.41465	912054	733965	852742	866012	0.0112489	0.0697556	0.0259492	0.0337725	1.12489	6.97556	2.59492	3.37725	3	3	3	3
A2A3N6	PIPSL	Putative PIP5K1A and PSMD4-like protein	2320000	2150000	2230000	2300000	2230000	2620000	2280000	2350000	2200000	2300000	2450000	2410000	6700000	7150000	6830000	7160000	6.82607	6.85431	6.83442	6.85491	2233330	2383330	2276670	2386670	0.0380816	0.0872418	0.0329673	0.0325452	3.80816	8.72418	3.29673	3.25452	3	3	3	3
A2A3R5	RPS6	40S ribosomal protein S6	1160000	874398	745699	1160000	905100	1010000	1130000	1190000	878459	1260000	974714	1540000	2780100	3075100	3198460	3774710	6.44406	6.48786	6.50494	6.57688	926699	1025030	1066150	1258240	0.228817	0.124984	0.155037	0.224637	22.8817	12.4984	15.5037	22.4637	3	3	3	3
A2NJV5	IGKV2-29	Immunoglobulin kappa variable 2-29												280081	0	0	0	280081				5.44728				280081									0	0	0	1
A2RRP1	NBAS	NBAS subunit of NRZ tethering complex	1310000	1510000	1620000	1320000	1580000	1360000	1460000	1550000	1670000	1590000	1540000	1350000	4440000	4260000	4680000	4480000	6.64738	6.62941	6.67025	6.65128	1480000	1420000	1560000	1493330	0.106191	0.0985915	0.0675362	0.0847921	10.6191	9.85915	6.75362	8.47921	3	3	3	3
A2RTX5	TARS3	Threonine--tRNA ligase 2, cytoplasmic	909254	1150000	955781	817653	1090000	1060000	1110000	1110000	1010000	968080	974285	936947	3015040	2967650	3230000	2879310	6.47929	6.47241	6.5092	6.45929	1005010	989218	1076670	959771	0.127064	0.150962	0.0536239	0.0208465	12.7064	15.0962	5.36239	2.08465	3	3	3	3
A2RTX5	TARS1	Threonine--tRNA ligase 2, cytoplasmic	12200000	13000000	12700000	12800000	13500000	11300000	9340000	10900000	13500000	13300000	12700000	8460000	37900000	37600000	33740000	34460000	7.57864	7.57519	7.52815	7.53732	12633300	12533300	11246700	11486700	0.0319904	0.0896793	0.18686	0.229682	3.19904	8.96793	18.686	22.9682	3	3	3	3
A2RUC4	TYW5	tRNA wybutosine-synthesizing protein 5			140518								465382		140518	0	0	465382	5.14773			5.66781	140518			465382									1	0	0	1
A3KMH1	VWA8	von Willebrand factor A domain-containing protein 8	2360000	3310000	2040000	1850000	1780000	2280000	3370000	2880000	2950000	2320000	1780000	1770000	7710000	5910000	9200000	5870000	6.88705	6.77159	6.96379	6.76864	2570000	1970000	3066670	1956670	0.257016	0.137431	0.0864182	0.160833	25.7016	13.7431	8.64182	16.0833	3	3	3	3
A3QJZ6	PRAMEF18	PRAME family member 22						241757			143074				0	241757	143074	0		5.38338	5.15556			241757	143074										0	1	1	0
A4D0S4	LAMB4	Laminin subunit beta-4		651592	2920000		7030000		2790000	4340000	5130000	552853			3571590	7030000	12260000	552853	6.55286	6.84696	7.08849	5.74261	1785800	7030000	4086670	552853	0.898203		0.291287		89.8203		29.1287		2	1	3	1
A4D0S4	LAMB2	Laminin subunit beta-4	5410000	3040000	4160000	2200000	5140000	4250000	2500000	4160000	3270000	3580000	6430000	4550000	12610000	11590000	9930000	14560000	7.10072	7.06408	6.99695	7.16316	4203330	3863330	3310000	4853330	0.28206	0.390248	0.250974	0.29856	28.206	39.0248	25.0974	29.856	3	3	3	3
A4D1E9	GTPBP10	GTP-binding protein 10		428299	518196	354536	330674	240849	313558	412594	264398	335768			946495	926059	990550	335768	5.97612	5.96664	5.99588	5.52604	473248	308686	330183	335768	0.13432	0.194204	0.228612		13.432	19.4204	22.8612		2	3	3	1
A4D1P6	WDR91	WD repeat-containing protein 91	288338	185878	240983	204427	172064	194611	162561	223678	188172	205945	235471	230407	715199	571102	574411	671823	5.85443	5.75671	5.75922	5.82725	238400	190367	191470	223941	0.215096	0.0871662	0.160295	0.0705067	21.5096	8.71662	16.0295	7.05067	3	3	3	3
A5D6W6	FITM1	Fat storage-inducing transmembrane protein 1		6410000	6270000	2910000	3520000	3300000	6850000	2120000	5490000	1880000		3450000	12680000	9730000	14460000	5330000	7.10312	6.98811	7.16017	6.72673	6340000	3243330	4820000	2665000	0.0156143	0.0952486	0.505215	0.416569	1.56143	9.52486	50.5215	41.6569	2	3	3	2
A5PLL7	PEDS1	Plasmanylethanolamine desaturase	724501	614036	518301	569785	486054	487259	665398	957742	619588	831678	674001	829829	1856840	1543100	2242730	2335510	6.26877	6.18839	6.35078	6.36838	618946	514366	747576	778503	0.166715	0.093315	0.245386	0.116256	16.6715	9.3315	24.5386	11.6256	3	3	3	3
A5PLN9	TRAPPC13	Trafficking protein particle complex subunit 13	595827	343088	825645	888951	763658	1120000	1090000	1360000	1060000	1010000	848135		1764560	2772610	3510000	1858140	6.24664	6.44289	6.54531	6.26908	588187	924203	1170000	929068	0.410362	0.195593	0.14122	0.123194	41.0362	19.5593	14.122	12.3194	3	3	3	2
A5YKK6	CNOT1	CCR4-NOT transcription complex subunit 1	3160000	3130000	2910000	2820000	3130000	2990000	3020000	3250000	3540000	3060000	3090000	2900000	9200000	8940000	9810000	9050000	6.96379	6.95134	6.99167	6.95665	3066670	2980000	3270000	3016670	0.0445122	0.0520945	0.0796869	0.0338598	4.45122	5.20945	7.96869	3.38598	3	3	3	3
A6NCE7	MAP1LC3B	Microtubule-associated proteins 1A/1B light chain 3 beta 2	2630000	411816	2250000	1640000	2560000	2610000	830556	2130000	2270000	2440000	3080000	1820000	5291820	6810000	5230560	7340000	6.72361	6.83315	6.71855	6.8657	1763940	2270000	1743520	2446670	0.672522	0.240603	0.455253	0.257504	67.2522	24.0603	45.5253	25.7504	3	3	3	3
O15123	ANGPT2	Angiopoietin-2	777086	550174	885169	1040000	1020000	936112	977307	720700	1020000	1040000	884909	1060000	2212430	2996110	2718010	2984910	6.34487	6.47656	6.43425	6.47493	737476	998704	906002	994970	0.231837	0.0551925	0.178686	0.096323	23.1837	5.51925	17.8686	9.6323	3	3	3	3
A6NDR6	MEIS1	Putative homeobox protein Meis3-like 1	685966	964355	1280000	1320000	1250000	1190000	1200000	962551	1130000	1030000	839724	1210000	2930320	3760000	3292550	3079720	6.46692	6.57519	6.51753	6.48851	976774	1253330	1097520	1026570	0.304279	0.0519128	0.111171	0.180369	30.4279	5.19128	11.1171	18.0369	3	3	3	3
A6NDU8	RIMOC1	RAB7A-interacting MON1-CCZ1 complex subunit 1	848740	958837	391928	730574	452687	680519	492893	906684	977021	795986	529102	663653	2199500	1863780	2376600	1988740	6.34232	6.27039	6.37596	6.29858	733168	621260	792199	662914	0.41001	0.238416	0.330197	0.201299	41.001	23.8416	33.0197	20.1299	3	3	3	3
A6NED2	RCCD1	RCC1 domain-containing protein 1			80493		118925		171334	307903	215880	73710.4	97525.9		80493	118925	695117	171236	4.90576	5.07527	5.84206	5.2336	80493	118925	231706	85618.1			0.300581	0.196688			30.0581	19.6688	1	1	3	2
A6NGB9	WIPF3	WAS/WASL-interacting protein family member 3	35803.4	24275.4	94914.9	113563	85245.3	58224		52697.7		89441.5	104937	108517	154994	257032	52697.7	302896	5.19031	5.40999	4.72179	5.48129	51664.6	85677.4	52697.7	100965	0.733516	0.322979		0.100421	73.3516	32.2979		10.0421	3	3	1	3
A6NHL2	TUBAL3	Tubulin alpha chain-like 3	11900000	1400000	12300000		9730000	9780000	12700000	12200000	12500000	12200000	3820000	10600000	25600000	19510000	37400000	26620000	7.40824	7.29026	7.57287	7.42521	8533330	9755000	12466700	8873330	0.724322	0.00362433	0.0201867	0.501371	72.4322	0.362433	2.01867	50.1371	3	2	3	3
A6NHL2	TUBA1C	Tubulin alpha chain-like 3	17200000	30200000	4470000	27600000	7150000	13500000	2250000	23500000	5390000	10600000	4690000	5290000	51870000	48250000	31140000	20580000	7.71492	7.6835	7.49332	7.31345	17290000	16083300	10380000	6860000	0.744085	0.650791	1.10503	0.474169	74.4085	65.0791	110.503	47.4169	3	3	3	3
A6NHL2	TUBA1C	Tubulin alpha chain-like 3	190000000	204000000	186000000	162000000	172000000	171000000	196000000	210000000	239000000	179000000	189000000	159000000	580000000	505000000	645000000	527000000	8.76343	8.70329	8.80956	8.72181	193333000	168333000	215000000	175667000	0.0488877	0.0327182	0.102008	0.0869559	4.88877	3.27182	10.2008	8.69559	3	3	3	3
A6NHR9	SMCHD1	Structural maintece of chromosomes flexible hinge domain-containing protein 1	1510000	1560000	1730000	1680000	1480000	1520000	1770000	1950000	1820000	1580000	1670000	1680000	4800000	4680000	5540000	4930000	6.68124	6.67025	6.74351	6.69285	1600000	1560000	1846670	1643330	0.0720785	0.0678398	0.0503154	0.0335146	7.20785	6.78398	5.03154	3.35146	3	3	3	3
A6NI28	ARHGAP42	Rho GTPase-activating protein 42	580518	343375	491325	374930	436322	396303	537264	388025	358941	410272	415093	595098	1415220	1207560	1284230	1420460	6.15082	6.08191	6.10864	6.15243	471739	402518	428077	473488	0.253908	0.0774234	0.22349	0.222488	25.3908	7.74234	22.349	22.2488	3	3	3	3
A6NIH7	UNC119	Protein unc-119 homolog B	1450000	1550000	1430000	906356	1390000	1300000	1750000	1720000	1620000	1410000	1800000	1590000	4430000	3596360	5090000	4800000	6.6464	6.55586	6.70672	6.68124	1476670	1198790	1696670	1600000	0.0435379	0.214566	0.040119	0.121995	4.35379	21.4566	4.0119	12.1995	3	3	3	3
A6NJ78	METTL15	12S rRNA N4-methylcytidine (m4C) methyltransferase	832870	1250000	856965	567016	611701	688074	1150000	1090000	960847	784823	505489	875351	2939840	1866790	3200850	2165660	6.46832	6.2711	6.50527	6.33559	979945	622264	1066950	721888	0.238977	0.0983768	0.0905951	0.267071	23.8977	9.83768	9.05951	26.7071	3	3	3	3
A6NKD9	CCDC85C	Coiled-coil domain-containing protein 85C	400286	493950	455799	197336	473597	655491	520586	307674	593494	528812	500849	436190	1350040	1326420	1421750	1465850	6.13035	6.12268	6.15282	6.16609	450012	442141	473918	488617	0.104663	0.52176	0.313377	0.0972277	10.4663	52.176	31.3377	9.72277	3	3	3	3
A6ZKI3	RTL8C	Retrotransposon Gag-like protein 8C	1510000	1270000	1480000	1220000	1560000	1510000	1220000	1480000	1310000	1310000	1630000	1480000	4260000	4290000	4010000	4420000	6.62941	6.63246	6.60314	6.64542	1420000	1430000	1336670	1473330	0.0920894	0.128375	0.0987796	0.108668	9.20894	12.8375	9.87796	10.8668	3	3	3	3
A7E2V4	ZSWIM8	Zinc finger SWIM domain-containing protein 8	84347.7		328575		136692	163016		225590	272827	116521	181287		412923	299708	498417	297808	5.61587	5.4767	5.69759	5.47394	206461	149854	249208	148904	0.836451	0.124213	0.134031	0.307557	83.6451	12.4213	13.4031	30.7557	2	2	2	2
A7E2Y1	MYH7B	Myosin-7B	521386	549426	237800	469902	608447	1080000	456716	1140000		641099	437653		1308610	2158350	1596720	1078750	6.11681	6.33412	6.20323	6.03292	436204	719450	798358	539376	0.395214	0.444559	0.605186	0.266712	39.5214	44.4559	60.5186	26.6712	3	3	2	2
A7E2Y1	MYH3	Myosin-7B	13100000	16200000	22100000	31400000	38000000	34800000	17900000	16100000	28300000	21600000	1830000	14200000	51400000	104200000	62300000	37630000	7.71096	8.01787	7.79449	7.57553	17133300	34733300	20766700	12543300	0.266849	0.0950241	0.317135	0.796325	26.6849	9.50241	31.7135	79.6325	3	3	3	3
A7E2Y1	MYH10	Myosin-7B	13700000	13300000	10900000	25100000	12100000	16700000	5550000	9660000	10900000	14400000	6660000	8640000	37900000	53900000	26110000	29700000	7.57864	7.73159	7.41681	7.47276	12633300	17966700	8703330	9900000	0.119871	0.366897	0.321758	0.406151	11.9871	36.6897	32.1758	40.6151	3	3	3	3
A7E2Y1	MYH13	Myosin-7B	238700	258255	456092	574225	438506	315372	463028	348699	462237	266273	248353	511164	953047	1328100	1273960	1025790	5.97911	6.12323	6.10516	6.01106	317682	442701	424655	341930	0.378568	0.292472	0.154904	0.429429	37.8568	29.2472	15.4904	42.9429	3	3	3	3
A7E2Y1	MYH13	Myosin-7B	159000000	145000000	153000000	162000000	158000000	156000000	162000000	130000000	145000000	144000000	139000000	168000000	457000000	476000000	437000000	451000000	8.65992	8.67761	8.64048	8.65418	152333000	158667000	145667000	150333000	0.0461079	0.0192545	0.109911	0.103122	4.61079	1.92545	10.9911	10.3122	3	3	3	3
A7E2Y1	MYH3	Myosin-7B	87900000	83900000	97800000	108000000	98500000	102000000	103000000	74900000	84500000	88300000	78800000	97100000	269600000	308500000	262400000	264200000	8.43072	8.48926	8.41896	8.42193	89866700	102833000	87466700	88066700	0.0796252	0.0467213	0.163296	0.103924	7.96252	4.67213	16.3296	10.3924	3	3	3	3
A7XZE4	TPM2	Beta tropomyosin isoform	5670000	4580000	4220000	4650000	6110000	5660000	4470000	3410000	3810000	5020000	4810000	5620000	14470000	16420000	11690000	15450000	7.16047	7.21537	7.06781	7.18893	4823330	5473330	3896670	5150000	0.156532	0.136605	0.137371	0.0816227	15.6532	13.6605	13.7371	8.16227	3	3	3	3
A8K968	EPB41L3	Band 4.1-like protein 3	1150000	1060000	1240000	1390000	1160000	1190000	1020000	997484	868760	1050000	1170000	1030000	3450000	3740000	2886240	3250000	6.53782	6.57287	6.46033	6.51188	1150000	1246670	962081	1083330	0.0782609	0.100294	0.0848151	0.0698943	7.82609	10.0294	8.48151	6.98943	3	3	3	3
A8MQ02	AFDN	Afadin	456617	360292	451982	225725	208229	409755	299588			313554	304356	423695	1268890	843709	299588	1041600	6.10342	5.92619	5.47652	6.0177	422964	281236	299588	347202	0.128438	0.396975		0.191257	12.8438	39.6975		19.1257	3	3	1	3
A8MWD9	SNRPG	Putative small nuclear ribonucleoprotein G-like protein 15	736381	1640000	952306	5690000	1180000	1290000	2910000	1050000	1160000	632355	853272	987987	3328690	8160000	5120000	2473610	6.52227	6.91169	6.70927	6.39333	1109560	2720000	1706670	824538	0.425293	0.945839	0.611465	0.217757	42.5293	94.5839	61.1465	21.7757	3	3	3	3
A8MWL7	TMEM14B	Transmembrane protein 14DP							147389						0	0	147389	0			5.16847				147389										0	0	1	0
A8MWY0	ELAPOR2	Endosome/lysosome-associated apoptosis and autophagy regulator family member 2	207641	210356	375988	351419	247318	397695	340396	849675	590072	369026	203839	288631	793985	996432	1780140	861496	5.89981	5.99845	6.25045	5.93525	264662	332144	593381	287165	0.364318	0.231885	0.42916	0.287651	36.4318	23.1885	42.916	28.7651	3	3	3	3
A8MXV4	NUDT19	Acyl-coenzyme A diphosphatase NUDT19	1600000	1850000	1860000	1630000	1530000	1690000	2210000	2320000	2350000	1380000	1430000	1700000	5310000	4850000	6880000	4510000	6.72509	6.68574	6.83759	6.65418	1770000	1616670	2293330	1503330	0.0832255	0.0499973	0.0321415	0.114508	8.32255	4.99973	3.21415	11.4508	3	3	3	3
B0YJ81	HACD1	Very-long-chain (3R)-3-hydroxyacyl-CoA dehydratase 1	3450000	2880000	3270000	3270000	3340000	3310000	3490000	3110000	3460000	3640000	2980000	2980000	9600000	9920000	10060000	9600000	6.98227	6.99651	7.0026	6.98227	3200000	3306670	3353330	3200000	0.091055	0.0106206	0.0630018	0.119078	9.1055	1.06206	6.30018	11.9078	3	3	3	3
P04083	ANXA1	Annexin A1	47800000	50100000	56500000	62200000	67200000	63200000	66400000	62500000	63700000	70600000	67700000	74100000	154400000	192600000	192600000	212400000	8.18865	8.28466	8.28466	8.32715	51466700	64200000	64200000	70800000	0.0875934	0.0412111	0.0311137	0.0452639	8.75934	4.12111	3.11137	4.52639	3	3	3	3
B1ALD9	POSTN	Periostin		28211.5	73928.1	71441.7		141289	103349	129097	101185	112053	151235	146721	102140	212731	333631	410009	5.0092	5.32783	5.52327	5.61279	51069.8	106365	111210	136670	0.632987	0.464338	0.139628	0.156859	63.2987	46.4338	13.9628	15.6859	2	2	3	3
B1ALY0	PALM2AKAP2	PALM2 and AKAP2 fusion (Fragment)	1040000	675484	792869	575762	743383	679565	627935	735034	554354	581225	678057	711748	2508350	1998710	1917320	1971030	6.39939	6.30075	6.28269	6.29469	836118	666237	639108	657010	0.222536	0.126984	0.142162	0.103133	22.2536	12.6984	14.2162	10.3133	3	3	3	3
B1ALY0	PALM2AKAP2	PALM2 and AKAP2 fusion (Fragment)	4330000	3570000	3800000	3190000	3570000	3640000	3370000	3430000	3220000	3670000	3080000	3550000	11700000	10400000	10020000	10300000	7.06819	7.01703	7.00087	7.01284	3900000	3466670	3340000	3433330	0.0999342	0.069849	0.0323852	0.0908221	9.99342	6.9849	3.23852	9.08221	3	3	3	3
B2RTY4	MYO9A	Unconventional myosin-IXa			109339		45190.7	79553.9		60978.3	83493	56210.5		38183.7	109339	124745	144471	94394.2	5.03878	5.09602	5.15978	4.97495	109339	62372.3	72235.7	47197.1		0.389571	0.220394	0.270077		38.9571	22.0394	27.0077	1	2	2	2
B2RUZ4	SMIM1	Small integral membrane protein 1	478348	332284		237534	387316	367751	289569		338776	310440	380251	292485	810632	992601	628345	983176	5.90882	5.99677	5.7982	5.99263	405316	330867	314172	327725	0.254821	0.246076	0.11075	0.141478	25.4821	24.6076	11.075	14.1478	2	3	2	3
B4DEN4	ZFAND2B	AN1-type zinc finger protein 2B			643179		354602	245910		5110000			671913		643179	600512	5110000	671913	5.80833	5.77852	6.70842	5.82731	643179	300256	5110000	671913		0.255971				25.5971			1	2	1	1
B4DS77	SHISA9	Protein shisa-9	425946	147660	104958	97202	173251	107358	151274	299816	74143	158314	409843	369924	678564	377811	525233	938081	5.83159	5.57727	5.72035	5.97224	226188	125937	175078	312694	0.770634	0.327851	0.655161	0.432303	77.0634	32.7851	65.5161	43.2303	3	3	3	3
B4DY08	HNRNPC	Heterogeneous nuclear ribonucleoproteins C1/C2	2250000	1520000	2040000		2250000	2210000	1530000	1990000	1930000	1860000	1680000	2560000	5810000	4460000	5450000	6100000	6.76418	6.64933	6.7364	6.78533	1936670	2230000	1816670	2033330	0.19405	0.0126835	0.137651	0.22864	19.405	1.26835	13.7651	22.864	3	2	3	3
B5MCX3	SEPTIN2	Septin-2	6800000		5170000		4660000	4160000	1420000	7350000	6690000	7510000	7010000	1870000	11970000	8820000	15460000	16390000	7.07809	6.94547	7.18921	7.21458	5985000	4410000	5153330	5463330	0.192579	0.0801708	0.630652	0.571436	19.2579	8.01708	63.0652	57.1436	2	2	3	3
B7Z4K9	NAP1L1	Nucleosome assembly protein 1-like 1							355344						0	0	355344	0			5.55065				355344										0	0	1	0
B7Z4M1	RTN3	Reticulon	1970000	356687	2020000	515811	2120000	3040000	504187	2740000	2160000	2670000	1750000	2530000	4346690	5675810	5404190	6950000	6.63816	6.75403	6.73273	6.84198	1448900	1891940	1801400	2316670	0.653057	0.67521	0.64408	0.213978	65.3057	67.521	64.408	21.3978	3	3	3	3
B7Z596	TPM1	Tropomyosin alpha-1 chain			197813	289974	299246	337676	440772	270259	336311			251302	197813	926896	1047340	251302	5.29625	5.96703	6.02009	5.4002	197813	308965	349114	251302		0.0818625	0.246265			8.18625	24.6265		1	3	3	1
B7Z596	TPM1	Tropomyosin alpha-1 chain		556342		329755	692940	466351	97158.6	361765	274374	648003	825744	460948	556342	1489050	733298	1934700	5.74534	6.17291	5.86528	6.28661	556342	496349	244433	644898		0.369582	0.551564	0.282863		36.9582	55.1564	28.2863	1	3	3	3
B7Z9C2	NAP1L1	Nucleosome assembly protein 1-like 1	3340000	2990000	3180000	3290000	3490000	2900000	2000000	2240000	1560000	1990000	2200000	2070000	9510000	9680000	5800000	6260000	6.97818	6.98588	6.76343	6.79657	3170000	3226670	1933330	2086670	0.0552726	0.0929924	0.17838	0.0507927	5.52726	9.29924	17.838	5.07927	3	3	3	3
B7Z9X4	NDRG4	Protein NDRG4	508628		717191		604564	579962	933571	669203	868528	434082	518884	317156	1225820	1184530	2471300	1270120	6.08843	6.07355	6.39293	6.10384	612910	592263	823767	423374	0.240617	0.0293725	0.16722	0.239243	24.0617	2.93725	16.722	23.9243	2	2	3	3
B7ZAQ6	GPR89A	Golgi pH regulator A	616293	619382	547820	526920	766865	555209	505315	584887	459874	758949	539663	702798	1783500	1848990	1550080	2001410	6.25127	6.26693	6.19035	6.30134	594498	616331	516692	667137	0.0680475	0.212761	0.122468	0.170744	6.80475	21.2761	12.2468	17.0744	3	3	3	3
P07355	ANXA2	Annexin A2	222000000	232000000	275000000	293000000	327000000	294000000	279000000	275000000	287000000	305000000	279000000	307000000	729000000	914000000	841000000	891000000	8.86273	8.96095	8.9248	8.94988	243000000	304667000	280333000	297000000	0.115886	0.0635045	0.0217958	0.0525943	11.5886	6.35045	2.17958	5.25943	3	3	3	3
B9A064	IGLL5	Immunoglobulin lambda-like polypeptide 5	1200000	2650000	543615	682765	1170000	1200000	550285	679617	822627	357915	447170	5030000	4393620	3052760	2052530	5835080	6.64282	6.48469	6.31229	6.76605	1464540	1017590	684176	1945030	0.735946	0.285335	0.199113	1.37378	73.5946	28.5335	19.9113	137.378	3	3	3	3
C9J0J7	PFN2	Profilin	5630000	8610000	8310000	2550000	7070000	6370000	5410000	8450000	9660000	8160000	7780000	7140000	22550000	15990000	23520000	23080000	7.35315	7.20385	7.37144	7.36324	7516670	5330000	7840000	7693330	0.218285	0.456446	0.279296	0.0670052	21.8285	45.6446	27.9296	6.70052	3	3	3	3
C9J406	IMMT	MICOS complex subunit MIC60	1840000	1650000	1920000	1850000	2050000	2010000	1580000	1730000	1510000	2040000	2200000	2320000	5410000	5910000	4820000	6560000	6.7332	6.77159	6.68305	6.8169	1803330	1970000	1606670	2186670	0.0769044	0.0537208	0.0699573	0.0642418	7.69044	5.37208	6.99573	6.42418	3	3	3	3
C9J406	IMMT	MICOS complex subunit MIC60	1560000	669126	1270000	365575	315277	132804	1780000	1460000	1300000		387589	1570000	3499130	813656	4540000	1957590	6.54396	5.91044	6.65706	6.29172	1166380	271219	1513330	978794	0.389572	0.451593	0.1615	0.854205	38.9572	45.1593	16.15	85.4205	3	3	3	2
C9J5J3	NAA50	N-alpha-acetyltransferase 50	716185	911923	448970	324728		325010	310396	456504	419111	470678	567167	501697	2077080	649738	1186010	1539540	6.31745	5.81274	6.07409	6.18739	692359	324869	395337	513181	0.335656	0.000613799	0.191988	0.0959874	33.5656	0.0613799	19.1988	9.59874	3	2	3	3
C9JA33	PALM2AKAP2	PALM2 and AKAP2 fusion	619057	476104	598930	611889	554905	559208	416439	396421	418242	606090	530209	600686	1694090	1726000	1231100	1736980	6.22894	6.23704	6.09029	6.23979	564697	575334	410367	578995	0.137031	0.0551516	0.0295137	0.0731202	13.7031	5.51516	2.95137	7.31202	3	3	3	3
C9JFK9	BAG3	BAG family molecular chaperone regulator 3 (Fragment)	616812	593806	986984	700367	576917	865108	1340000	1140000	666527	678448	267796	1380000	2197600	2142390	3146530	2326240	6.34195	6.3309	6.49783	6.36665	732534	714131	1048840	775415	0.301229	0.202467	0.32976	0.725298	30.1229	20.2467	32.976	72.5298	3	3	3	3
C9JSZ1	FUBP1	Far upstream element-binding protein 1 (Fragment)	4050000	3370000	3780000	3510000	3520000	4200000	2030000	2930000	2680000	2990000	2890000	3410000	11200000	11230000	7640000	9290000	7.04922	7.05038	6.88309	6.96802	3733330	3743330	2546670	3096670	0.0917126	0.105659	0.182426	0.0891031	9.17126	10.5659	18.2426	8.91031	3	3	3	3
C9JVY5	PALM2AKAP2	PALM2 and AKAP2 fusion (Fragment)	1790000	1560000	1380000	1630000	1150000	1590000	1450000	814500	995701	1270000	1160000	1260000	4730000	4370000	3260200	3690000	6.67486	6.64048	6.51324	6.56703	1576670	1456670	1086730	1230000	0.130343	0.182837	0.301255	0.0494534	13.0343	18.2837	30.1255	4.94534	3	3	3	3
C9JYN0	SYPL1	Synaptophysin-like protein 1	250766	317874		435337	54029.4	196365	447312			193389		429990	568640	685731	447312	623379	5.75484	5.83615	5.65061	5.79475	284320	228577	447312	311690	0.166898	0.842971		0.536759	16.6898	84.2971		53.6759	2	3	1	2
D6R9P3	HNRNPAB	Heterogeneous nuclear ribonucleoprotein A/B	14000000	15900000	15700000	19200000	15100000	14800000	13300000	15900000	13000000	15700000	13800000	16500000	45600000	49100000	42200000	46000000	7.65896	7.69108	7.62531	7.66276	15200000	16366700	14066700	15333300	0.0686862	0.150203	0.113373	0.0904463	6.86862	15.0203	11.3373	9.04463	3	3	3	3
D6RHY3	ANK3	Ankyrin-3 (Fragment)		352385	91194.6	420857	190991	546742		214560		259853		232128	443580	1158590	214560	491981	5.64697	6.06393	5.33155	5.69195	221790	386197	214560	245990	0.832723	0.467095		0.0796963	83.2723	46.7095		7.96963	2	3	1	2
D6RIY9	ANK2	Ankyrin-2 (Fragment)	938540	874144	1130000	1200000	425921	843635					598737	677344	2942680	2469560	0	1276080	6.46874	6.39262		6.10588	980895	823185		638040	0.135675	0.470665		0.087116	13.5675	47.0665		8.7116	3	3	0	2
E5RFP6	VDAC3	Voltage-dependent anion-selective channel protein 3	4130000	2930000	2070000	3370000	2690000	2820000	1860000	3520000	2430000	3240000	2910000	2830000	9130000	8880000	7810000	8980000	6.96047	6.94841	6.89265	6.95328	3043330	2960000	2603330	2993330	0.339978	0.12195	0.323994	0.0726054	33.9978	12.195	32.3994	7.26054	3	3	3	3
Q10567	AP1B1	AP-1 complex subunit beta-1	7670000	7120000	6820000	6770000	6860000	6860000	5650000	5880000	5650000	6860000	6730000	6650000	21610000	20490000	17180000	20240000	7.33465	7.31154	7.23502	7.30621	7203330	6830000	5726670	6746670	0.0598451	0.00760784	0.0231881	0.0157096	5.98451	0.760784	2.31881	1.57096	3	3	3	3
E7EQL5	DYNC1I2	Cytoplasmic dynein 1 intermediate chain 2 (Fragment)	4890000	4220000	3780000	3420000	3960000	4310000	2000000	2680000	2210000	3240000	3660000	3060000	12890000	11690000	6890000	9960000	7.11025	7.06781	6.83822	6.99826	4296670	3896670	2296670	3320000	0.130091	0.115064	0.151605	0.0927398	13.0091	11.5064	15.1605	9.27398	3	3	3	3
E7ETU9	PLOD2	procollagen-lysine 5-dioxygenase	3940000	4290000	5430000	3920000	5160000	5140000	5910000	5460000	5050000	4940000	5900000	5870000	13660000	14220000	16420000	16710000	7.13545	7.1529	7.21537	7.22298	4553330	4740000	5473330	5570000	0.171111	0.149834	0.078591	0.0979896	17.1111	14.9834	7.8591	9.79896	3	3	3	3
E7EUA0	NEXN	Nexilin (Fragment)	890111		847910		865851	843863		549871	358731	648247	888701	775325	1738020	1709710	908602	2312270	6.24005	6.23292	5.95837	6.36404	869010	854857	454301	770758	0.0343386	0.0181877	0.297504	0.15607	3.43386	1.81877	29.7504	15.607	2	2	2	3
E7EW31	PROB1	Proline-rich basic protein 1	221831	373394	375453	350322	346009	439332	374639	292234	314982	193281	246531	74227.4	970678	1135660	981855	514039	5.98708	6.05525	5.99205	5.711	323559	378554	327285	171346	0.2723	0.139159	0.130033	0.51487	27.23	13.9159	13.0033	51.487	3	3	3	3
E9PAV3	NACA	Nascent polypeptide-associated complex subunit alpha, muscle-specific form	28200000	25300000	31200000	31100000	29900000	26600000	21900000	23700000	20200000	22600000	26100000	28300000	84700000	87600000	65800000	77000000	7.92788	7.9425	7.81823	7.88649	28233300	29200000	21933300	25666700	0.104491	0.0798026	0.0797981	0.111997	10.4491	7.98026	7.97981	11.1997	3	3	3	3
E9PB15	PTGES3L	Putative protein PTGES3L	834640	927212	751422	913627	989217	1340000	690135	818517	764472	907832	1190000	876959	2513270	3242840	2273120	2974790	6.40024	6.51093	6.35662	6.47346	837758	1080950	757708	991597	0.104966	0.21047	0.0850693	0.173976	10.4966	21.047	8.50693	17.3976	3	3	3	3
E9PCK9	MLIP	Muscular LMNA-interacting protein (Fragment)	2110000	2140000	2150000	2140000	2200000	2090000	1740000	1690000	1860000	1850000	1980000	1660000	6400000	6430000	5290000	5490000	6.80618	6.80821	6.72346	6.73957	2133330	2143330	1763330	1830000	0.00975781	0.0256963	0.0495476	0.0879425	0.975781	2.56963	4.95476	8.79425	3	3	3	3
E9PCR7	OGDH	oxoglutarate dehydrogenase (succinyl-transferring)	1240000	1220000	1200000	1210000	1290000	1220000	1430000	1280000	1140000	1250000	1190000	1240000	3660000	3720000	3850000	3680000	6.56348	6.57054	6.58546	6.56585	1220000	1240000	1283330	1226670	0.0163934	0.0351524	0.113009	0.0262056	1.63934	3.51524	11.3009	2.62056	3	3	3	3
E9PFJ4	MLIP	Muscular LMNA-interacting protein (Fragment)	2390000	1670000	2140000	1850000	1650000	1880000	2210000	1880000	2000000	1570000	1660000	1650000	6200000	5380000	6090000	4880000	6.79239	6.73078	6.78462	6.68842	2066670	1793330	2030000	1626670	0.176883	0.0697212	0.0822822	0.0303251	17.6883	6.97212	8.22822	3.03251	3	3	3	3
E9PHB6	SCN5A	Sodium channel protein	1050000	677777	996412	836060	639733	849302	594601	581601	534305	575761	594448	679621	2724190	2325100	1710510	1849830	6.43524	6.36644	6.23313	6.26713	908063	775032	570169	616610	0.221598	0.151425	0.0556537	0.0897865	22.1598	15.1425	5.56537	8.97865	3	3	3	3
E9PJL7	CRYAB	Alpha-crystallin B chain (Fragment)	1930000	2200000	2110000	2560000	2080000	2190000	1910000	2230000	1980000	2260000	2000000	2530000	6240000	6830000	6120000	6790000	6.79518	6.83442	6.78675	6.83187	2080000	2276670	2040000	2263330	0.0660948	0.110452	0.0824637	0.117091	6.60948	11.0452	8.24637	11.7091	3	3	3	3
E9PKU7	GANAB	Neutral alpha-glucosidase AB	3160000	3160000	3130000	2740000	3630000	3410000	3500000	3130000	2870000	3270000	3630000	4450000	9450000	9780000	9500000	11350000	6.97543	6.99034	6.97772	7.055	3150000	3260000	3166670	3783330	0.00549857	0.1422	0.0999778	0.159848	0.549857	14.22	9.99778	15.9848	3	3	3	3
E9PL71	EEF1D	Elongation factor 1-delta (Fragment)	458564	458005	600459	511153	440975	507627	413245	505336	311800	471400	611012	222231	1517030	1459760	1230380	1304640	6.18099	6.16428	6.09004	6.11549	505676	486585	410127	434881	0.162327	0.0812576	0.236038	0.452874	16.2327	8.12576	23.6038	45.2874	3	3	3	3
E9PLP0	CARS1	Cysteine--tRNA ligase, cytoplasmic	578495	437436	426482		577189	386658	441177	413026	383560	251890		137735	1442410	963847	1237760	389625	6.15909	5.98401	6.09264	5.59065	480804	481924	412588	194812	0.176329	0.279558	0.06983	0.414346	17.6329	27.9558	6.983	41.4346	3	2	3	2
E9PLY5	MACF1	Microtubule-actin cross-linking factor 1, isoforms 6/7 (Fragment)	510449	469126	525566	600885	644581	427973	621158	336677	562207	781893	596396	502451	1505140	1673440	1520040	1880740	6.17758	6.22361	6.18186	6.27433	501714	557813	506681	626913	0.0582332	0.205351	0.296339	0.226823	5.82332	20.5351	29.6339	22.6823	3	3	3	3
P02647	APOA1	Apolipoprotein A-I	2620000	1380000	938317		1250000	1780000	608189	2880000	2570000	1260000	902291	4730000	4938320	3030000	6058190	6892290	6.69358	6.48144	6.78234	6.83836	1646110	1515000	2019400	2297430	0.529644	0.247371	0.610049	0.920265	52.9644	24.7371	61.0049	92.0265	3	2	3	3
E9PN89	HSPA8	Heat shock cognate 71 kDa protein (Fragment)	542742	1320000	604469	725255	696333	758319	1170000	1140000	1350000	1240000	735827	692874	2467210	2179910	3660000	2668700	6.39221	6.33844	6.56348	6.4263	822404	726636	1220000	889567	0.525332	0.0426845	0.0930969	0.342012	52.5332	4.26845	9.30969	34.2012	3	3	3	3
E9PRG8	C11orf98	Uncharacterized protein C11orf98	280549		863903	725088	835180	712692		263276	559791	572616	609876	535797	1144450	2272960	823067	1718290	6.0586	6.35659	5.91544	6.2351	572226	757653	411534	572763	0.720858	0.0889926	0.509479	0.0646685	72.0858	8.89926	50.9479	6.46685	2	3	2	3
F5GZG1	RAP1B	Ras-related protein Rap-1b (Fragment)	275047		416077		275636	325172		350089	424457	327645	151762	230450	691124	600808	774546	709857	5.83956	5.77874	5.88905	5.85117	345562	300404	387273	236619	0.288583	0.1166	0.135786	0.372344	28.8583	11.66	13.5786	37.2344	2	2	2	3
F8VRH0	PCBP2	Poly(rC)-binding protein 2 (Fragment)	3400000	6460000	1210000	4870000	1580000	2510000	1230000	2610000	1770000	1870000	865175	1970000	11070000	8960000	5610000	4705180	7.04415	6.95231	6.74896	6.67258	3690000	2986670	1870000	1568390	0.714631	0.567859	0.371879	0.389605	71.4631	56.7859	37.1879	38.9605	3	3	3	3
F8VVM2	SLC25A3	Phosphate carrier protein, mitochondrial		1110000		1560000			1690000						1110000	1560000	1690000	0	6.04532	6.19312	6.22789		1110000	1560000	1690000										1	1	1	0
F8VZX2	PCBP2	Poly(rC)-binding protein 2	1020000	1100000	1160000	1160000	996084	1030000	1130000	1270000	1100000	538423	32235.7	348484	3280000	3186080	3500000	919143	6.51587	6.50326	6.54407	5.96338	1093330	1062030	1166670	306381	0.0642418	0.0814708	0.0777752	0.834604	6.42418	8.14708	7.77752	83.4604	3	3	3	3
F8W0P7	ATP5F1B	ATP synthase subunit beta, mitochondrial (Fragment)			796454					544126	488043		601503		796454	0	1032170	601503	5.90116		6.01375	5.77924	796454		516084	601503			0.0768414				7.68414		1	0	2	1
F8W7C6	RPL10	60S ribosomal protein L10		291184		359807			156497						291184	359807	156497	0	5.46417	5.55607	5.19451		291184	359807	156497										1	1	1	0
F8W876	MASP1	Man-binding lectin serine protease 1	1390000	1150000	1330000	1110000	1100000	1480000	1360000	1110000	1230000	1160000	588031	1130000	3870000	3690000	3700000	2878030	6.58771	6.56703	6.5682	6.4591	1290000	1230000	1233330	959344	0.0968217	0.176068	0.101378	0.335558	9.68217	17.6068	10.1378	33.5558	3	3	3	3
F8WCM5	INS	Insulin, isoform 2	4310000	3390000	3150000	4080000	3660000	4020000	4250000	5900000	4180000	5090000	5020000	4760000	10850000	11760000	14330000	14870000	7.03543	7.07041	7.15625	7.17231	3616670	3920000	4776670	4956670	0.169305	0.057948	0.203796	0.0350795	16.9305	5.7948	20.3796	3.50795	3	3	3	3
G2XKQ0	SUMO1	Small ubiquitin-related modifier 5		990577		1010000	976683	1030000	1330000	1260000	1350000	924125	183935		990577	3016680	3940000	1108060	5.99589	6.47953	6.5955	6.04456	990577	1005560	1313330	554030		0.0267853	0.0359834	0.944702		2.67853	3.59834	94.4702	1	3	3	2
P35613	BSG	Basigin	119000000	117000000	130000000	130000000	127000000	127000000	119000000	125000000	116000000	125000000	127000000	134000000	366000000	384000000	360000000	386000000	8.56348	8.58433	8.5563	8.58659	122000000	128000000	120000000	128667000	0.057377	0.0135316	0.0381881	0.0367291	5.7377	1.35316	3.81881	3.67291	3	3	3	3
G3V2C6	ITGA7	Integrin alpha-7	868437	372174	814189		791201	817003	121919	750214	453746	779633	1150000	798446	2054800	1608200	1325880	2728080	6.31277	6.20634	6.1225	6.43586	684933	804102	441960	909360	0.397429	0.0226896	0.711181	0.229406	39.7429	2.26896	71.1181	22.9406	3	2	3	3
G3V3H3	KLC1	Kinesin light chain	649877	378020	318198	256059	416068	398360	155748	222450	215470	287299	367380	260907	1346100	1070490	593668	915586	6.12908	6.02958	5.77354	5.9617	448698	356829	197889	305195	0.393972	0.245825	0.185265	0.181676	39.3972	24.5825	18.5265	18.1676	3	3	3	3
G5EA36	CDC27	Cell division cycle 27, isoform CRA_c	101855	120396	175173	122034	145917	157928	198943	163507	178260	150024	171641	184964	397424	425879	540710	506629	5.59925	5.62929	5.73296	5.70469	132475	141960	180237	168876	0.28777	0.128708	0.0987618	0.104415	28.777	12.8708	9.87618	10.4415	3	3	3	3
G8JL96	PTPRS	protein-tyrosine-phosphatase	46683.8	31310.8	41173.8	79224	95124.3	66707.7	43103.6	43912.3		55731.4	78548.2	90364.4	119168	241056	87015.9	224644	5.07616	5.38212	4.9396	5.35149	39722.8	80352	43508	74881.3	0.196072	0.177243	0.0131433	0.235109	19.6072	17.7243	1.31433	23.5109	3	3	2	3
H0Y3A4	ANK3	Ankyrin-3 (Fragment)		464107	576597	468851		563650	305968				431639	407599	1040700	1032500	305968	839238	6.01733	6.01389	5.48568	5.92389	520352	516250	305968	419619	0.152863	0.129846		0.0405102	15.2863	12.9846		4.05102	2	2	1	2
H0Y4K0	UCHL5	Ubiquitin carboxyl-terminal hydrolase isozyme L5 (Fragment)			2070000				89292.6			842618	554114	1860000	2070000	0	89292.6	3256730	6.31597		4.95082	6.51278	2070000		89292.6	1085580				0.631929				63.1929	1	0	1	3
H0Y8H4	NEDD4	E3 ubiquitin-protein ligase NEDD4 (Fragment)	377398	476302	453285		558466	690082	385141	445773	492170	863722	542518	440747	1306980	1248550	1323080	1846990	6.11627	6.09641	6.12159	6.26646	435662	624274	441028	615662	0.118793	0.14908	0.121698	0.35859	11.8793	14.908	12.1698	35.859	3	2	3	3
H0Y8U8	AFDN	Afadin	1480000	1270000	2090000	712992	1950000	1650000	1210000	1300000	1550000	1670000	1220000	1490000	4840000	4312990	4060000	4380000	6.68485	6.63478	6.60853	6.64147	1613330	1437660	1353330	1460000	0.264019	0.448826	0.13017	0.155134	26.4019	44.8826	13.017	15.5134	3	3	3	3
H0Y9Z7	KIF13A	Kinesin-like protein KIF13A (Fragment)	164652			121041	101032	137770	18266.3	142352	97882.1			103408	164652	359843	258500	103408	5.21657	5.55611	5.41246	5.01455	164652	119948	86166.8	103408		0.153345	0.729596			15.3345	72.9596		1	3	3	1
H0YBI4	PDLIM5	PDZ and LIM domain protein 5 (Fragment)	5980000	3990000	3750000	3820000	3810000	4000000	3070000	3350000	3140000	3330000	2570000	3030000	13720000	11630000	9560000	8930000	7.13735	7.06558	6.98046	6.95085	4573330	3876670	3186670	2976670	0.267661	0.0275821	0.045727	0.128599	26.7661	2.75821	4.5727	12.8599	3	3	3	3
H0YC97	PUM1	Pumilio homolog 1 (Fragment)	544406		447702		369175	459397		199282	527215	426829	344927	439266	992108	828572	726497	1211020	5.99656	5.91833	5.86123	6.08315	496054	414286	363248	403674	0.137848	0.153992	0.638361	0.126971	13.7848	15.3992	63.8361	12.6971	2	2	2	3
H0YDG5	ATP2B4	Plasma membrane calcium-transporting ATPase 4 (Fragment)	3060000	1810000	2520000	2560000	2160000	1990000	1120000	1270000	666200	1700000	1060000	964982	7390000	6710000	3056200	3724980	6.86864	6.82672	6.48518	6.57112	2463330	2236670	1018730	1241660	0.254502	0.130834	0.308599	0.321961	25.4502	13.0834	30.8599	32.1961	3	3	3	3
H0YF92	SLC38A10	Putative sodium-coupled neutral amino acid transporter 10 (Fragment)	190145	211001	234507	239482	227521			67046.8		94896.6		212475	635653	467003	67046.8	307372	5.80322	5.66932	4.82638	5.48766	211884	233502	67046.8	153686	0.104747	0.0362212		0.540977	10.4747	3.62212		54.0977	3	2	1	2
H0YFY6	NUMA1	Nuclear mitotic apparatus protein 1 (Fragment)		1230000	732966	1300000	975316	1060000	466451	956216	871956	1090000	895355	1120000	1962970	3335320	2294620	3105360	6.29291	6.52314	6.36071	6.49211	981483	1111770	764874	1035120	0.358087	0.151488	0.342349	0.117827	35.8087	15.1488	34.2349	11.7827	2	3	3	3
H0YJE6	SPTB	Spectrin beta chain, erythrocytic (Fragment)	2370000	1350000	2660000	2490000	2500000	2210000	2030000	2030000	1870000	1630000	2140000	1860000	6380000	7200000	5930000	5630000	6.80482	6.85733	6.77305	6.75051	2126670	2400000	1976670	1876670	0.323541	0.068592	0.0467332	0.136097	32.3541	6.8592	4.67332	13.6097	3	3	3	3
H0YJJ7	CKB	Creatine kinase B-type (Fragment)	923905	1010000	494351	671502	282820	529619	1530000	1250000	934021	315384	1750000	1440000	2428260	1483940	3714020	3505380	6.3853	6.17142	6.56984	6.54474	809419	494647	1238010	1168460	0.341271	0.397631	0.240847	0.646039	34.1271	39.7631	24.0847	64.6039	3	3	3	3
H0YJK0	CKB	creatine kinase (Fragment)		715413	571301	391948	560215	487685	222904		253062	535030	306899		1286710	1439850	475966	841929	6.10948	6.15832	5.67758	5.92528	643357	479949	237983	420964	0.158392	0.175851	0.0896069	0.383199	15.8392	17.5851	8.96069	38.3199	2	3	2	2
H0YKJ4	TPM1	Tropomyosin 1 (Alpha), isoform CRA_b		1230000	501138		367356	400298		350737	401782	443104	367431	367128	1731140	767654	752519	1177660	6.23833	5.88517	5.87652	6.07102	865569	383827	376260	392554	0.595427	0.0606875	0.0959292	0.11152	59.5427	6.06875	9.59292	11.152	2	2	2	3
H3BNI4	ATP6V0C	V-type proton ATPase proteolipid subunit	560797	188214	151692	478717	418594	876874	300309	333642	436114			51572.1	900703	1774180	1070060	51572.1	5.95458	6.249	6.02941	4.71241	300234	591395	356688	51572.1	0.75405	0.421128	0.198423		75.405	42.1128	19.8423		3	3	3	1
H3BPE1	MACF1	Microtubule-actin cross-linking factor 1, isoforms 6/7	1900000	1440000	1450000	2000000	1240000	1490000	1420000	1620000	1220000	1210000	1230000	1370000	4790000	4730000	4260000	3810000	6.68034	6.67486	6.62941	6.58092	1596670	1576670	1420000	1270000	0.164557	0.245671	0.140845	0.0686441	16.4557	24.5671	14.0845	6.86441	3	3	3	3
H3BPW6	OBSCN	Obscurin (Fragment)	1000000	1380000	965971	728081	456623	375001			777898	958103		865231	3345970	1559700	777898	1823330	6.52452	6.19304	5.89092	6.26087	1115320	519902	777898	911667	0.206081	0.355548		0.0720333	20.6081	35.5548		7.20333	3	3	1	2
H7BZE4	MYL7	Myosin regulatory light chain 2, atrial isoform (Fragment)	3660000	2980000	2770000	1940000	2360000	4760000	970596	2210000	1630000	2040000	1100000	1270000	9410000	9060000	4810600	4410000	6.97359	6.95713	6.6822	6.64444	3136670	3020000	1603530	1470000	0.148318	0.50379	0.386725	0.340748	14.8318	50.379	38.6725	34.0748	3	3	3	3
H7C144	ACTN4	Alpha-actinin-4	3610000	2420000	4190000	1740000	3780000	3990000	3510000	3090000	2950000	3340000	2910000	3650000	10220000	9510000	9550000	9900000	7.00945	6.97818	6.98	6.99564	3406670	3170000	3183330	3300000	0.264877	0.392069	0.0915497	0.112612	26.4877	39.2069	9.15497	11.2612	3	3	3	3
H7C463	IMMT	MICOS complex subunit MIC60 (Fragment)	543756	335696	512297	655613	416502	441046	636518	590349	522115	398168	692617	371124	1391750	1513160	1748980	1461910	6.14356	6.17988	6.24278	6.16492	463916	504387	582994	487303	0.241747	0.26079	0.0987232	0.365934	24.1747	26.079	9.87232	36.5934	3	3	3	3
H7C4C8	CCT8	T-complex protein 1 subunit theta (Fragment)	1360000	2210000	1980000	1990000	2380000	2340000	2680000	2170000	2220000	2580000	2300000	2440000	5550000	6710000	7070000	7320000	6.74429	6.82672	6.84942	6.86451	1850000	2236670	2356670	2440000	0.237653	0.0959257	0.119291	0.057377	23.7653	9.59257	11.9291	5.7377	3	3	3	3
H9KV75	ACTN1	Alpha-actinin-1	20300000	18400000	6610000	29000000	10200000	13500000	6990000	15800000	7120000	9330000	4890000	8380000	45310000	52700000	29910000	22600000	7.65619	7.72181	7.47582	7.35411	15103300	17566700	9970000	7533330	0.491053	0.571429	0.506454	0.310348	49.1053	57.1429	50.6454	31.0348	3	3	3	3
I3L1F4	GLOD4	Glyoxalase domain-containing protein 4				97550.3									0	97550.3	0	0		4.98923				97550.3											0	1	0	0
I3L213	PHKB	Phosphorylase b kinase regulatory subunit (Fragment)	348620	562717	596262		430053	637867	653217	469290	494362		287698	394295	1507600	1067920	1616870	681993	6.17829	6.02854	6.20868	5.83378	502533	533960	538956	340996	0.267333	0.275202	0.185068	0.221045	26.7333	27.5202	18.5068	22.1045	3	2	3	2
J3KN66	TOR1AIP1	Torsin-1A-interacting protein 1		326976	314840	566439				421200				433073	641816	566439	421200	433073	5.80741	5.75315	5.62449	5.63656	320908	566439	421200	433073	0.0267411				2.67411				2	1	1	1
J3KPY9	ANTXR2	Anthrax toxin receptor	1350000	840193	896586	1130000	1480000	967674	1010000	922410	1180000	918925	1050000	466182	3086780	3577670	3112410	2435110	6.48951	6.5536	6.4931	6.38652	1028930	1192560	1037470	811702	0.271627	0.219553	0.126243	0.377383	27.1627	21.9553	12.6243	37.7383	3	3	3	3
J3KSS5	CORO6	Coronin	530516		440140		372956	439716		290280	288916	283185	417888	301970	970656	812672	579196	1003040	5.98707	5.90992	5.76283	6.00132	485328	406336	289598	334348	0.131675	0.116176	0.00333046	0.218202	13.1675	11.6176	0.333046	21.8202	2	2	2	3
J3KTD8	CBFB	Core-binding factor subunit beta (Fragment)	232117	211703	372175	294680	284260	336873	281260	310481	215871	190054	204063	232620	815995	915813	807612	626737	5.91169	5.96181	5.9072	5.79709	271998	305271	269204	208912	0.321156	0.091262	0.179951	0.10384	32.1156	9.1262	17.9951	10.384	3	3	3	3
J3QQV6	PNPO	pyridoxal 5'-phosphate synthase (Fragment)	374137	199647			620982	724898		1950000	442505	853205	1550000	1020000	573784	1345880	2392500	3423200	5.75875	6.12901	6.37885	6.53443	286892	672940	1196250	1141070	0.430068	0.109192	0.891083	0.318852	43.0068	10.9192	89.1083	31.8852	2	2	2	3
K7EK43	TUBB6	Tubulin beta-6 chain (Fragment)	2810000	4350000	2730000	2790000	2920000	2480000	4150000	3630000	3930000	3490000	2830000	3040000	9890000	8190000	11710000	9360000	6.9952	6.91328	7.06856	6.97128	3296670	2730000	3903330	3120000	0.276974	0.0828033	0.066872	0.108075	27.6974	8.28033	6.6872	10.8075	3	3	3	3
K7ELL7	PRKCSH	Glucosidase 2 subunit beta	2980000	3260000	3660000	3280000	3970000	3330000	3680000	3050000	3240000	3480000		3700000	9900000	10580000	9970000	7180000	6.99564	7.02449	6.9987	6.85612	3300000	3526670	3323330	3590000	0.103564	0.109098	0.0972402	0.0433324	10.3564	10.9098	9.72402	4.33324	3	3	3	2
P27797	CALR	Calreticulin	133000000	117000000	137000000	141000000	155000000	143000000	139000000	133000000	133000000	150000000	150000000	149000000	387000000	439000000	405000000	449000000	8.58771	8.64246	8.60746	8.65225	129000000	146333000	135000000	149667000	0.0820388	0.051744	0.02566	0.00385757	8.20388	5.1744	2.566	0.385757	3	3	3	3
K7EMQ3	DNM2	Dynamin-2 (Fragment)	6400000	6510000	5710000	4500000	5380000	4950000	7630000	5710000	4300000	4730000	7310000	5960000	18620000	14830000	17640000	18000000	7.26998	7.17114	7.2465	7.25527	6206670	4943330	5880000	6000000	0.0698649	0.0890164	0.284268	0.215078	6.98649	8.90164	28.4268	21.5078	3	3	3	3
K7EMS3	KRT19	Keratin, type I cytoskeletal 19 (Fragment)		418525	176431	484123	273327	448400	288591	669862	488891	1380000			594956	1205850	1447340	1380000	5.77448	6.08129	6.16057	6.13988	297478	401950	482448	1380000	0.575459	0.280666	0.395311		57.5459	28.0666	39.5311		2	3	3	1
K7ENF0	NARS1	Asparagine--tRNA ligase, cytoplasmic	966644	894567	830035	460729	678164	1040000	655092	1000000	685626	652603	829618	870347	2691250	2178890	2340720	2352570	6.42995	6.33824	6.36935	6.37154	897082	726298	780239	784189	0.0761795	0.402892	0.244707	0.14762	7.61795	40.2892	24.4707	14.762	3	3	3	3
K7EPT8	GFAP	Glial fibrillary acidic protein (Fragment)		628985	161771	239135	372375	709533	108284	175466	404533	151142		127591	790756	1321040	688283	278733	5.89804	6.12092	5.83777	5.44519	395378	440348	229428	139366	0.835581	0.550596	0.676995	0.119491	83.5581	55.0596	67.6995	11.9491	2	3	3	2
K7EQF5	PGS1	CDP-diacylglycerol--glycerol-3-phosphate 3-phosphatidyltransferase, mitochondrial	1360000	1440000	1390000	1520000	1380000	1430000	877190	1040000	1220000	1340000	1090000	1380000	4190000	4330000	3137190	3810000	6.62221	6.63649	6.49654	6.58092	1396670	1443330	1045730	1270000	0.0289364	0.0491543	0.163978	0.12375	2.89364	4.91543	16.3978	12.375	3	3	3	3
K7EQX8	MXRA7	Matrix-remodeling-associated protein 7				33785.6			97076.3						0	33785.6	97076.3	0		4.52873	4.98711			33785.6	97076.3										0	1	1	0
K7ESP7	SLC44A2	Choline transporter-like protein (Fragment)		118544	280566	479855	357518	366036				377901			399110	1203410	0	377901	5.60109	6.08041		5.57738	199555	401136		377901	0.574112	0.170279			57.4112	17.0279			2	3	0	1
L0R6Q1	SLC35A4	SLC35A4 upstream open reading frame protein	634743	354022	630659	381380	443132	473376	584470	530625	633666	421184	926472	476522	1619420	1297890	1748760	1824180	6.20936	6.11324	6.24273	6.26107	539808	432629	582920	608059	0.298084	0.108381	0.0884134	0.455775	29.8084	10.8381	8.84134	45.5775	3	3	3	3
L0R8F8	MIEF1	MIEF1 upstream open reading frame protein	1260000	1030000	1700000	999331	1540000	1150000	1540000	1260000	1440000	1620000	1160000	2050000	3990000	3689330	4240000	4830000	6.60097	6.56695	6.62737	6.68395	1330000	1229780	1413330	1610000	0.255971	0.226889	0.100395	0.27645	25.5971	22.6889	10.0395	27.645	3	3	3	3
O00115	DNASE2	Deoxyribonuclease-2-alpha	1070000	534735	775218	1150000	891713	1150000	562628	971369	659309	778178	845562	673030	2379950	3191710	2193310	2296770	6.37657	6.50402	6.3411	6.36112	793318	1063900	731102	765590	0.337937	0.140165	0.292187	0.113575	33.7937	14.0165	29.2187	11.3575	3	3	3	3
O00116	AGPS	Alkyldihydroxyacetonephosphate synthase, peroxisomal	5400000	5720000	5050000	4760000	5020000	4770000	5790000	6490000	6300000	5880000	5110000	4420000	16170000	14550000	18580000	15410000	7.20871	7.16286	7.26905	7.1878	5390000	4850000	6193330	5136670	0.0621729	0.030373	0.0584476	0.142187	6.21729	3.0373	5.84476	14.2187	3	3	3	3
O00139	KIF2A	Kinesin-like protein KIF2A	4560000	4990000	4680000	4780000	4780000	4350000	5270000	6010000	5690000	5100000	4380000	4500000	14230000	13910000	16970000	13980000	7.1532	7.14333	7.22968	7.14551	4743330	4636670	5656670	4660000	0.0467785	0.0535429	0.0656083	0.0827781	4.67785	5.35429	6.56083	8.27781	3	3	3	3
O00148	DDX39A	ATP-dependent RNA helicase DDX39A	2460000	3690000	2030000	4360000	1800000	2500000	1990000	3120000	2530000	2800000	2120000	2410000	8180000	8660000	7640000	7330000	6.91275	6.93752	6.88309	6.8651	2726670	2886670	2546670	2443330	0.315964	0.458341	0.221931	0.139655	31.5964	45.8341	22.1931	13.9655	3	3	3	3
O00148	DDX39A	ATP-dependent RNA helicase DDX39A	20500000	23500000	24000000	20500000	23300000	21100000	23400000	26000000	26200000	23700000	22700000	22500000	68000000	64900000	75600000	68900000	7.83251	7.81224	7.87852	7.83822	22666700	21633300	25200000	22966700	0.0835134	0.0681459	0.0619861	0.0279932	8.35134	6.81459	6.19861	2.79932	3	3	3	3
O00151	PDLIM1	PDZ and LIM domain protein 1	31100000	24600000	24700000	25400000	22500000	28900000	17000000	22400000	20400000	21000000	21100000	21800000	80400000	76800000	59800000	63900000	7.90526	7.88536	7.7767	7.8055	26800000	25600000	19933300	21300000	0.138964	0.125183	0.136961	0.0204643	13.8964	12.5183	13.6961	2.04643	3	3	3	3
O00154	ACOT7	Cytosolic acyl coenzyme A thioester hydrolase	8870000	10100000	10500000	5680000	9890000	10900000	11700000	12600000	12900000	11400000	10900000	10200000	29470000	26470000	37200000	32500000	7.46938	7.42275	7.57054	7.51188	9823330	8823330	12400000	10833300	0.0864768	0.313788	0.0503629	0.0556404	8.64768	31.3788	5.03629	5.56404	3	3	3	3
O00159	MYO1C	Unconventional myosin-Ic	10300000	11600000	11100000	10400000	11800000	10600000	11500000	12300000	12400000	11900000	11500000	11000000	33000000	32800000	36200000	34400000	7.51851	7.51587	7.55871	7.53656	11000000	10933300	12066700	11466700	0.0596131	0.069255	0.0408802	0.0393249	5.96131	6.9255	4.08802	3.93249	3	3	3	3
O00161	SNAP23	Synaptosomal-associated protein 23	404119	568445	572580	653845	648354	519150	566153	526877	616265	558909	583963	431114	1545140	1821350	1709300	1573990	6.18897	6.26039	6.23282	6.197	515048	607116	569765	524662	0.186564	0.125562	0.0786348	0.156249	18.6564	12.5562	7.86348	15.6249	3	3	3	3
O00165	HAX1	HCLS1-associated protein X-1	975650	746370	836174	779435	799889	874456	730484	839112	682166	829543	842359	863794	2558190	2453780	2251760	2535700	6.40793	6.38984	6.35252	6.4041	852731	817927	750587	845232	0.135486	0.0611456	0.107091	0.020474	13.5486	6.11456	10.7091	2.0474	3	3	3	3
O00168	FXYD1	Phospholemman	2360000	1880000	1480000	1610000	2390000	1760000	840555	1500000	1660000	3420000	3310000	1680000	5720000	5760000	4000560	8410000	6.7574	6.76042	6.60212	6.9248	1906670	1920000	1333520	2803330	0.231087	0.215565	0.325717	0.347582	23.1087	21.5565	32.5717	34.7582	3	3	3	3
O00170	AIP	AH receptor-interacting protein	1520000	1460000	1710000	1590000	1370000	1540000	1710000	1800000	1660000	1410000	1210000	1420000	4690000	4500000	5170000	4040000	6.67117	6.65321	6.71349	6.60638	1563330	1500000	1723330	1346670	0.083483	0.0768838	0.0411679	0.0879671	8.3483	7.68838	4.11679	8.79671	3	3	3	3
O00178	GTPBP1	GTP-binding protein 1	2770000	3350000	2860000	2500000	2820000	2500000	3140000	3440000	3250000	3100000	2780000	2690000	8980000	7820000	9830000	8570000	6.95328	6.89321	6.99255	6.93298	2993330	2606670	3276670	2856670	0.104279	0.0708768	0.0463176	0.075432	10.4279	7.08768	4.63176	7.5432	3	3	3	3
O00186	STXBP3	Syntaxin-binding protein 3	476424	618334	680782	703861	685020	661737	670171	789474	715661	757885	674136	743205	1775540	2050620	2175310	2175230	6.24933	6.31189	6.33752	6.33751	591847	683539	725102	725075	0.176941	0.0308702	0.0830355	0.061678	17.6941	3.08702	8.30355	6.1678	3	3	3	3
O00189	AP4M1	AP-4 complex subunit mu-1	1630000	1440000	1190000	1200000	1230000	977416	1750000	1540000	1390000	961870	1190000	1410000	4260000	3407420	4680000	3561870	6.62941	6.53243	6.67025	6.55168	1420000	1135810	1560000	1187290	0.155409	0.121488	0.115918	0.18873	15.5409	12.1488	11.5918	18.873	3	3	3	3
O00192	ARVCF	Splicing regulator ARVCF	2280000	2290000	2080000	1840000	2000000	1770000	1830000	2040000	1990000	1860000	1810000	1920000	6650000	5610000	5860000	5590000	6.82282	6.74896	6.7679	6.74741	2216670	1870000	1953330	1863330	0.0534417	0.0630472	0.0561586	0.0295576	5.34417	6.30472	5.61586	2.95576	3	3	3	3
O00193	SMAP	Small acidic protein	789884	560217	747927	839008	700545	713910	588881	678714	550010	609009	589945	687279	2098030	2253460	1817600	1886230	6.32181	6.35285	6.2595	6.27559	699343	751154	605868	628744	0.174877	0.101679	0.108955	0.082038	17.4877	10.1679	10.8955	8.2038	3	3	3	3
O00194	RAB27B	Ras-related protein Rab-27B	103860				68802.8			66246	40350.7	140680	78549.4	40524.9	103860	68802.8	106597	259754	5.01645	4.83761	5.02774	5.41456	103860	68802.8	53298.3	86584.8			0.343552	0.583922			34.3552	58.3922	1	1	2	3
O00194	RAB27A	Ras-related protein Rab-27B	943260		713035		773304	755635		795389	857785	727496	959806	802853	1656300	1528940	1653170	2490160	6.21914	6.18439	6.21832	6.39623	828148	764470	826587	830052	0.196576	0.0163432	0.0533769	0.142785	19.6576	1.63432	5.33769	14.2785	2	2	2	3
O00203	AP3B1	AP-3 complex subunit beta-1	4930000	5100000	4970000	4490000	4940000	4310000	4960000	5030000	5080000	4840000	4830000	4650000	15000000	13740000	15070000	14320000	7.17609	7.13799	7.17811	7.15594	5000000	4580000	5023330	4773330	0.0177764	0.0708514	0.0119994	0.0224009	1.77764	7.08514	1.19994	2.24009	3	3	3	3
O00213	APBB1	Amyloid beta precursor protein binding family B member 1	833535	833843	1150000	804099	798785	907562	350987	667712	689638	789995	573370	918794	2817380	2510450	1708340	2282160	6.44985	6.39975	6.23257	6.35835	939126	836815	569446	760720	0.19446	0.073285	0.332794	0.229471	19.446	7.3285	33.2794	22.9471	3	3	3	3
O00214	LGALS8	Galectin-8	1540000	1470000	1620000	1120000	1350000	1070000	1290000	1580000	1180000	1030000	1020000	1320000	4630000	3540000	4050000	3370000	6.66558	6.549	6.60746	6.52763	1543330	1180000	1350000	1123330	0.0486321	0.126552	0.153067	0.151684	4.86321	12.6552	15.3067	15.1684	3	3	3	3
O00217	NDUFS8	NADH dehydrogenase [ubiquinone] iron-sulfur protein 8, mitochondrial	5430000	5440000	4920000	5790000	5460000	5950000	3160000	5720000	6000000	5120000	5030000	4980000	15790000	17200000	14880000	15130000	7.19838	7.23553	7.1726	7.17984	5263330	5733330	4960000	5043330	0.0564998	0.0435814	0.315548	0.0140673	5.64998	4.35814	31.5548	1.40673	3	3	3	3
O00231	PSMD11	26S proteasome non-ATPase regulatory subunit 11	17200000	17900000	19600000	16500000	19700000	17700000	19400000	19100000	20200000	20200000	20100000	19100000	54700000	53900000	58700000	59400000	7.73799	7.73159	7.76864	7.77379	18233300	17966700	19566700	19800000	0.0676911	0.0899767	0.0290609	0.030721	6.76911	8.99767	2.90609	3.0721	3	3	3	3
O00232	PSMD12	26S proteasome non-ATPase regulatory subunit 12	11900000	13200000	13100000	11200000	12900000	12100000	13000000	14700000	14600000	14300000	14000000	12900000	38200000	36200000	42300000	41200000	7.58206	7.55871	7.62634	7.6149	12733300	12066700	14100000	13733300	0.0568129	0.0704826	0.0676553	0.0536732	5.68129	7.04826	6.76553	5.36732	3	3	3	3
O00233	PSMD9	26S proteasome non-ATPase regulatory subunit 9	5530000	4730000	4990000	5060000	4660000	5510000	4660000	5140000	4740000	4310000	4760000	4890000	15250000	15230000	14540000	13960000	7.18327	7.1827	7.16256	7.14489	5083330	5076670	4846670	4653330	0.080279	0.0837646	0.05306	0.0654063	8.0279	8.37646	5.306	6.54063	3	3	3	3
O00244	ATOX1	Copper transport protein ATOX1	705552		1180000	816500		1150000		759493	932581				1885550	1966500	1692070	0	6.27544	6.29369	6.22842		942776	983250	846037		0.355848	0.239837	0.144665		35.5848	23.9837	14.4665		2	2	2	0
O00255	MEN1	Menin	141951	86597.9	156176		202759		242711	132496	180578		159955	152895	384725	202759	555785	312850	5.58515	5.30698	5.74491	5.49534	128242	202759	185262	156425	0.28664		0.298262	0.0319142	28.664		29.8262	3.19142	3	1	3	2
O00258	GET1	Guided entry of tail-anchored proteins factor 1	1800000	1670000	1960000	1720000	2260000	1580000	2240000	1150000	1560000	1980000	2520000	2380000	5430000	5560000	4950000	6880000	6.7348	6.74507	6.69461	6.83759	1810000	1853330	1650000	2293330	0.0802533	0.193744	0.333664	0.122197	8.02533	19.3744	33.3664	12.2197	3	3	3	3
O00264	PGRMC1	Membrane-associated progesterone receptor component 1	3050000	5330000	4620000	5500000	4880000	3800000	6210000	6610000	6900000	6460000	4550000	5490000	13000000	14180000	19720000	16500000	7.11394	7.15168	7.29491	7.21748	4333330	4726670	6573330	5500000	0.269243	0.182012	0.0527066	0.173644	26.9243	18.2012	5.27066	17.3644	3	3	3	3
O00264	PGRMC1	Membrane-associated progesterone receptor component 1	6200000	8030000	3710000	9000000	4830000	5140000	2620000	8700000	4780000	5090000	3210000	3710000	17940000	18970000	16100000	12010000	7.25382	7.27807	7.20683	7.07954	5980000	6323330	5366670	4003330	0.362606	0.367407	0.574316	0.243228	36.2606	36.7407	57.4316	24.3228	3	3	3	3
O00267	SUPT5H	Transcription elongation factor SPT5	1840000	1920000	2040000	1720000	1900000	1800000	2110000	2150000	2030000	1690000	1850000	1900000	5800000	5420000	6290000	5440000	6.76343	6.734	6.79865	6.7356	1933330	1806670	2096670	1813330	0.0520678	0.0499179	0.029142	0.0604944	5.20678	4.99179	2.9142	6.04944	3	3	3	3
O00273	DFFA	DNA fragmentation factor subunit alpha	1050000	946282	1120000	786087	1070000	870415	643807	902752	968509	823922	939811	742506	3116280	2726500	2515070	2506240	6.49364	6.43561	6.40055	6.39902	1038760	908834	838356	835413	0.0841413	0.160429	0.204761	0.118688	8.41413	16.0429	20.4761	11.8688	3	3	3	3
O00291	HIP1	Huntingtin-interacting protein 1	1160000	1030000	1110000	1080000	1190000	960006	1110000	1060000	887650	903593	1170000	778304	3300000	3230010	3057650	2851900	6.51851	6.5092	6.48539	6.45513	1100000	1076670	1019220	950632	0.0596131	0.106842	0.114451	0.210428	5.96131	10.6842	11.4451	21.0428	3	3	3	3
O00299	CLIC1	Chloride intracellular channel protein 1	41600000	49700000	37200000	35300000	35700000	41900000	40300000	49500000	45700000	42700000	35800000	33800000	128500000	112900000	135500000	112300000	8.1089	8.05269	8.13194	8.05038	42833300	37633300	45166700	37433300	0.14803	0.0983291	0.102357	0.124739	14.803	9.83291	10.2357	12.4739	3	3	3	3
O00303	EIF3F	Eukaryotic translation initiation factor 3 subunit F	5450000	6040000	5510000	5220000	5290000	4880000	5910000	6500000	6650000	6060000	6830000	5800000	17000000	15390000	19060000	18690000	7.23045	7.18724	7.28012	7.27161	5666670	5130000	6353330	6230000	0.0573009	0.0427519	0.0615732	0.085976	5.73009	4.27519	6.15732	8.5976	3	3	3	3
O00330	PDHX	Pyruvate dehydrogenase protein X component, mitochondrial	12900000	15700000	14200000	14800000	14200000	14300000	17400000	16900000	15800000	16500000	15300000	16100000	42800000	43300000	50100000	47900000	7.63144	7.63649	7.69984	7.68034	14266700	14433300	16700000	15966700	0.0982143	0.0222717	0.0490141	0.0382679	9.82143	2.22717	4.90141	3.82679	3	3	3	3
O00339	MATN2	Matrilin-2	4750000	3520000	3560000	3700000	3930000	3800000	2870000	3270000	2610000	2980000	3730000	3510000	11830000	11430000	8750000	10220000	7.07298	7.05805	6.94201	7.00945	3943330	3810000	2916670	3406670	0.177231	0.0302692	0.113988	0.113169	17.7231	3.02692	11.3988	11.3169	3	3	3	3
O00391	QSOX1	Sulfhydryl oxidase 1	3310000	2160000	1970000	1670000	2620000	3110000	1440000	2720000	2900000	2030000	2720000	2770000	7440000	7400000	7060000	7520000	6.87157	6.86923	6.8488	6.87622	2480000	2466670	2353330	2506670	0.29236	0.296815	0.338275	0.164985	29.236	29.6815	33.8275	16.4985	3	3	3	3
O00399	DCTN6	Dynactin subunit 6	800485	910799	771939	712996	688756	819693	694385	1080000	842612	442193	322726	628466	2483220	2221440	2617000	1393380	6.39502	6.34663	6.4178	6.14407	827741	740482	872332	464462	0.0885938	0.0940759	0.222986	0.331742	8.85938	9.40759	22.2986	33.1742	3	3	3	3
O00400	SLC33A1	Acetyl-coenzyme A transporter 1	294544	531495	536259	574532	542204	563901	569080	397542	631529	320335		444782	1362300	1680640	1598150	765117	6.13427	6.22547	6.20362	5.88373	454099	560212	532717	382558	0.304338	0.0294114	0.227433	0.230023	30.4338	2.94114	22.7433	23.0023	3	3	3	2
O00401	WASL	Actin nucleation-promoting factor WASL	1600000	1510000	1630000	1600000	1670000	1590000	1580000	1770000	1430000	1640000	1320000	1590000	4740000	4860000	4780000	4550000	6.67578	6.68664	6.67943	6.65801	1580000	1620000	1593330	1516670	0.0395253	0.0269068	0.10694	0.113501	3.95253	2.69068	10.694	11.3501	3	3	3	3
O00410	IPO5	Importin-5	5010000	5010000	4660000	4150000	5080000	5380000	4290000	4970000	4770000	4800000	4750000	3920000	14680000	14610000	14030000	13470000	7.16673	7.16465	7.14706	7.12937	4893330	4870000	4676670	4490000	0.0412955	0.131689	0.0747275	0.110082	4.12955	13.1689	7.47275	11.0082	3	3	3	3
O00410	IPO5	Importin-5	4540000	4380000	3740000	3970000	4120000	4550000	4190000	4020000	3970000	4180000	3840000	4000000	12660000	12640000	12180000	12020000	7.10243	7.10175	7.08565	7.0799	4220000	4213330	4060000	4006670	0.100313	0.0714526	0.0284053	0.0424537	10.0313	7.14526	2.84053	4.24537	3	3	3	3
O00411	POLRMT	DNA-directed RNA polymerase, mitochondrial	580825	830383	545428	304929	550303	477069	547793	814942	773854	559753	560499	342590	1956640	1332300	2136590	1462840	6.29151	6.1246	6.32972	6.1652	652212	444100	712196	487614	0.238132	0.283642	0.201984	0.257571	23.8132	28.3642	20.1984	25.7571	3	3	3	3
O00422	SAP18	Histone deacetylase complex subunit SAP18	5510000	7930000	5800000	6750000	5770000	5700000	6690000	7180000	6160000	6930000	6610000	6690000	19240000	18220000	20030000	20230000	7.28421	7.26055	7.30168	7.306	6413330	6073330	6676670	6743330	0.206047	0.0966611	0.076405	0.024696	20.6047	9.66611	7.6405	2.4696	3	3	3	3
O00423	EML1	Echinoderm microtubule-associated protein-like 1	1210000	923327	1050000	1080000	1200000	1340000	815511	1010000	777902	1010000	1110000	837139	3183330	3620000	2603410	2957140	6.50288	6.55871	6.41554	6.47087	1061110	1206670	867804	985713	0.135386	0.107841	0.143549	0.140043	13.5386	10.7841	14.3549	14.0043	3	3	3	3
O00423	EML1	Echinoderm microtubule-associated protein-like 1	2720000	2160000	2720000	1770000	2520000	2870000	1860000	2420000	2270000	1590000	2280000	2160000	7600000	7160000	6550000	6030000	6.88081	6.85491	6.81624	6.78032	2533330	2386670	2183330	2010000	0.127625	0.235471	0.132772	0.183406	12.7625	23.5471	13.2772	18.3406	3	3	3	3
O00425	IGF2BP3	Insulin-like growth factor 2 mRNA-binding protein 3	9640000	12900000	11400000	11100000	10200000	10600000	11700000	13300000	12300000	11400000	10600000	10800000	33940000	31900000	37300000	32800000	7.53071	7.50379	7.57171	7.51587	11313300	10633300	12433300	10933300	0.14423	0.0424067	0.0650099	0.0380793	14.423	4.24067	6.50099	3.80793	3	3	3	3
O00425	IGF2BP1	Insulin-like growth factor 2 mRNA-binding protein 3	9040000	11600000	10100000	9760000	10200000	9530000	11600000	11800000	12500000	10400000	11400000	10600000	30740000	29490000	35900000	32400000	7.4877	7.46967	7.55509	7.51055	10246700	9830000	11966700	10800000	0.125532	0.0346328	0.0394915	0.0489954	12.5532	3.46328	3.94915	4.89954	3	3	3	3
O00425	IGF2BP1	Insulin-like growth factor 2 mRNA-binding protein 3	23800000	29700000	24700000	25300000	21900000	22300000	28500000	25200000	25800000	26800000	23200000	25300000	78200000	69500000	79500000	75300000	7.89321	7.84198	7.90037	7.87679	26066700	23166700	26500000	25100000	0.12194	0.080215	0.0663336	0.0720444	12.194	8.0215	6.63336	7.20444	3	3	3	3
O00429	DNM1L	Dynamin-1-like protein	10100000	9360000	10000000	9120000	9750000	9790000	9130000	10300000	9470000	9700000	9980000	8910000	29460000	28660000	28900000	28590000	7.46923	7.45728	7.4609	7.45621	9820000	9553330	9633330	9530000	0.0408857	0.0393381	0.0624766	0.0582253	4.08857	3.93381	6.24766	5.82253	3	3	3	3
P27824	CANX	Calnexin	107000000	111000000	125000000	131000000	130000000	120000000	132000000	125000000	123000000	141000000	137000000	139000000	343000000	381000000	380000000	417000000	8.53529	8.58092	8.57978	8.62014	114333000	127000000	126667000	139000000	0.0826673	0.0478958	0.0373091	0.0143885	8.26673	4.78958	3.73091	1.43885	3	3	3	3
O00443	PIK3C2A	Phosphatidylinositol 4-phosphate 3-kinase C2 domain-containing subunit alpha	305848	524479	501988	411419	523071	475076	734239	614632	622576	601434	330168	567825	1332320	1409570	1971450	1499430	6.12461	6.14909	6.29479	6.17593	444105	469855	657149	499809	0.270794	0.119204	0.101773	0.295856	27.0794	11.9204	10.1773	29.5856	3	3	3	3
O00458	IFRD1	Interferon-related developmental regulator 1	78158.1	196380	96637.2	135549	78417.4	155389	74752.9	268958	244870	108174	99037		371175	369355	588581	207211	5.56958	5.56744	5.76981	5.31641	123725	123118	196194	103606	0.514009	0.32459	0.53956	0.06236	51.4009	32.459	53.956	6.236	3	3	3	2
O00459	PIK3R2	Phosphatidylinositol 3-kinase regulatory subunit beta				530174	339258	434649		496449		1360000	1980000	1470000	0	1304080	496449	4810000		6.1153	5.69587	6.68215		434694	496449	1603330		0.219598		0.206325		21.9598		20.6325	0	3	1	3
O00461	GOLIM4	Golgi integral membrane protein 4	2900000	2460000	3580000	3530000	3530000	3510000	3270000	3400000	3010000	2890000	3190000	3600000	8940000	10570000	9680000	9680000	6.95134	7.02407	6.98588	6.98588	2980000	3523330	3226670	3226670	0.189352	0.0032773	0.0615429	0.11046	18.9352	0.32773	6.15429	11.046	3	3	3	3
O00462	MANBA	Beta-mannosidase	2840000	2350000	2590000	2520000	2940000	2830000	2170000	2130000	2090000	2290000	2880000	2700000	7780000	8290000	6390000	7870000	6.89098	6.91855	6.8055	6.89597	2593330	2763330	2130000	2623330	0.0944796	0.0788149	0.0187793	0.115265	9.44796	7.88149	1.87793	11.5265	3	3	3	3
O00468	AGRN	Agrin	13300000	10700000	9840000	14700000	10200000	11300000	7030000	12600000	8640000	11100000	11100000	11300000	33840000	36200000	28270000	33500000	7.52943	7.55871	7.45133	7.52504	11280000	12066700	9423330	11166700	0.159702	0.194413	0.304185	0.0103406	15.9702	19.4413	30.4185	1.03406	3	3	3	3
O00469	PLOD2	Procollagen-lysine,2-oxoglutarate 5-dioxygenase 2	18900000	16700000	17900000	19700000	20500000	18500000	17800000	20100000	16600000	19800000	23500000	22600000	53500000	58700000	54500000	65900000	7.72835	7.76864	7.7364	7.81889	17833300	19566700	18166700	21966700	0.0617671	0.0514469	0.0979033	0.0878419	6.17671	5.14469	9.79033	8.78419	3	3	3	3
O00471	EXOC5	Exocyst complex component 5	1300000	1530000	1520000	1230000	1450000	1370000	1240000	1890000	1910000	1670000	1300000	1240000	4350000	4050000	5040000	4210000	6.63849	6.60746	6.70243	6.62428	1450000	1350000	1680000	1403330	0.0896552	0.0824854	0.226894	0.165948	8.96552	8.24854	22.6894	16.5948	3	3	3	3
O00483	NDUFA4	Cytochrome c oxidase subunit NDUFA4	10400000	6310000	5290000	5420000	5570000	7130000	2920000	5150000	4520000	4790000	4250000	5720000	22000000	18120000	12590000	14760000	7.34242	7.25816	7.10003	7.16909	7333330	6040000	4196670	4920000	0.368773	0.156779	0.273937	0.151133	36.8773	15.6779	27.3937	15.1133	3	3	3	3
O00487	PSMD14	26S proteasome non-ATPase regulatory subunit 14	12700000	14100000	17900000	15200000	18000000	17000000	14900000	17000000	17600000	17300000	19800000	17000000	44700000	50200000	49500000	54100000	7.65031	7.7007	7.69461	7.7332	14900000	16733300	16500000	18033300	0.180586	0.084796	0.0859239	0.0852484	18.0586	8.4796	8.59239	8.52484	3	3	3	3
O00499	BIN1	Myc box-dependent-interacting protein 1	353846	352301	377690	490691	355079	391772	195567	392501		297103	290054	247134	1083840	1237540	588068	834291	6.03497	6.09256	5.76943	5.92132	361279	412514	294034	278097	0.039397	0.170043	0.473596	0.0972516	3.9397	17.0043	47.3596	9.72516	3	3	2	3
O00505	KPNA3	Importin subunit alpha-4	2110000	2270000	2720000	1960000	2570000	2580000	2650000	2530000	2450000	2170000	2180000	2410000	7100000	7110000	7630000	6760000	6.85126	6.85187	6.88252	6.82995	2366670	2370000	2543330	2253330	0.13364	0.149834	0.0395797	0.0602527	13.364	14.9834	3.95797	6.02527	3	3	3	3
O00505	KPNA3	Importin subunit alpha-4	3440000	5390000	3320000	2530000	5260000	4780000	4410000	5410000	5230000	4610000	3590000	4350000	12150000	12570000	15050000	12550000	7.08458	7.09934	7.17754	7.09864	4050000	4190000	5016670	4183330	0.28692	0.347852	0.106254	0.126701	28.692	34.7852	10.6254	12.6701	3	3	3	3
O00506	STK25	Serine/threonine-protein kinase 25	123089		360826			326932		339661	327287	273163	224456		483915	326932	666948	497619	5.68477	5.51446	5.82409	5.6969	241958	326932	333474	248810	0.694773		0.0262381	0.138423	69.4773		2.62381	13.8423	2	1	2	2
O00506	STK25	Serine/threonine-protein kinase 25	5610000	7500000	6780000	6190000	5360000	5170000	6080000	6310000	6020000	5750000	5360000	4690000	19890000	16720000	18410000	15800000	7.29863	7.22324	7.26505	7.19866	6630000	5573330	6136670	5266670	0.143874	0.0973265	0.0249451	0.101796	14.3874	9.73265	2.49451	10.1796	3	3	3	3
O00506	STK24	Serine/threonine-protein kinase 25	4000000	5110000	4070000	4960000	4280000	4470000	4740000	4060000	3860000	4190000	3430000	4480000	13180000	13710000	12660000	12100000	7.11992	7.13704	7.10243	7.08279	4393330	4570000	4220000	4033330	0.141496	0.0767738	0.109313	0.134442	14.1496	7.67738	10.9313	13.4442	3	3	3	3
O00506	STK24	Serine/threonine-protein kinase 25		246738	158866				142232		107347	231321	371758	137846	405604	0	249579	740925	5.6081		5.39721	5.86977	202802		124790	246975	0.306382		0.197672	0.476725	30.6382		19.7672	47.6725	2	0	2	3
O00507	USP9Y	Probable ubiquitin carboxyl-terminal hydrolase FAF-Y	921698	1010000	1200000	972132	978507	896226	761250	768475	1010000	869936	919856	962322	3131700	2846860	2539720	2752110	6.49578	6.45437	6.40479	6.43967	1043900	948955	846575	917371	0.136234	0.0482381	0.167234	0.0504083	13.6234	4.82381	16.7234	5.04083	3	3	3	3
O00507	USP9X	Probable ubiquitin carboxyl-terminal hydrolase FAF-Y	3870000	4620000	3960000	3850000	3770000	3960000	3850000	4430000	4490000	4370000	3750000	3740000	12450000	11580000	12770000	11860000	7.09517	7.06371	7.10619	7.07408	4150000	3860000	4256670	3953330	0.0986776	0.0247135	0.0830366	0.0912846	9.86776	2.47135	8.30366	9.12846	3	3	3	3
O00534	VWA5A	von Willebrand factor A domain-containing protein 5A	1270000	1680000	1940000	1690000	1530000	1730000	1620000	1750000	1570000	1430000	1480000	1240000	4890000	4950000	4940000	4150000	6.68931	6.69461	6.69373	6.61805	1630000	1650000	1646670	1383330	0.207231	0.0641394	0.0564266	0.0915346	20.7231	6.41394	5.64266	9.15346	3	3	3	3
O00541	PES1	Pescadillo homolog	1080000	1480000	1350000	1240000	1250000	1270000	1560000	1130000	1550000	1620000	1400000	1540000	3910000	3760000	4240000	4560000	6.59218	6.57519	6.62737	6.65896	1303330	1253330	1413330	1520000	0.156554	0.0121877	0.17365	0.0732601	15.6554	1.21877	17.365	7.32601	3	3	3	3
O00560	SDCBP	Syntenin-1	424236	571847	664866	743960	732030	696798	668641	750442	727284	563689	647112	712765	1660950	2172790	2146370	1923570	6.22036	6.33702	6.3317	6.28411	553650	724263	715456	641189	0.219169	0.0338574	0.0589327	0.116525	21.9169	3.38574	5.89327	11.6525	3	3	3	3
O00562	PITPNM1	Membrane-associated phosphatidylinositol transfer protein 1	248827	442443	336422	298273	95262.6	245620	411688	374574	319688	334741		395936	1027690	639156	1105950	730677	6.01186	5.80561	6.04374	5.86373	342564	213052	368650	365338	0.283025	0.494485	0.125553	0.118442	28.3025	49.4485	12.5553	11.8442	3	3	3	2
O00566	MPHOSPH10	U3 small nucleolar ribonucleoprotein protein MPP10			325522		338833	156548							325522	495381	0	0	5.51258	5.69494			325522	247690				0.520387				52.0387			1	2	0	0
O00567	NOP56	Nucleolar protein 56	8930000	10900000	10900000	10900000	11300000	10200000	10900000	11600000	12100000	11300000	11400000	10100000	30730000	32400000	34600000	32800000	7.48756	7.51055	7.53908	7.51587	10243300	10800000	11533300	10933300	0.111036	0.0515534	0.0522634	0.0661663	11.1036	5.15534	5.22634	6.61663	3	3	3	3
O00571	DDX3X	ATP-dependent RNA helicase DDX3X	12600000	13500000	12400000	13100000	12500000	12400000	12500000	14300000	14900000	13500000	12500000	11700000	38500000	38000000	41700000	37700000	7.58546	7.57978	7.62014	7.57634	12833300	12666700	13900000	12566700	0.0456582	0.029889	0.0898561	0.0717652	4.56582	2.9889	8.98561	7.17652	3	3	3	3
O00571	DDX17	ATP-dependent RNA helicase DDX3X	17200000	21500000	20300000	19100000	20000000	18800000	20600000	19600000	21700000	21100000	14200000	17100000	59000000	57900000	61900000	52400000	7.77085	7.76268	7.79169	7.71933	19666700	19300000	20633300	17466700	0.112823	0.0323575	0.0509078	0.198354	11.2823	3.23575	5.09078	19.8354	3	3	3	3
O00584	RNASET2	Ribonuclease T2	69835.3	96164.9	75668.9	184128	77892	137591	37143.9	87644.5					241669	399611	124788	0	5.38322	5.60164	5.09617		80556.4	133204	62394.2		0.171662	0.399792	0.572318		17.1662	39.9792	57.2318		3	3	2	0
O00592	PODXL	Podocalyxin	4260000	4740000	2420000	6340000	4870000	4430000	4110000	4320000	4410000	3970000	5060000	4820000	11420000	15640000	12840000	13850000	7.05767	7.19424	7.10857	7.14145	3806670	5213330	4280000	4616670	0.321708	0.191857	0.0359692	0.12406	32.1708	19.1857	3.59692	12.406	3	3	3	3
O00622	CCN1	CCN family member 1	1070000	870316	461474	1080000	750896	696385	410198	1210000	864105	834289	662616	912069	2401790	2527280	2484300	2408970	6.38054	6.40265	6.3952	6.38183	800597	842427	828101	802991	0.387456	0.246362	0.484379	0.158953	38.7456	24.6362	48.4379	15.8953	3	3	3	3
O00625	PIR	Pirin	1640000	1180000	1440000	1030000	1240000	1750000	1100000	1550000	1130000	1150000	1240000	1270000	4260000	4020000	3780000	3660000	6.62941	6.60423	6.57749	6.56348	1420000	1340000	1260000	1220000	0.16243	0.276321	0.199679	0.0511885	16.243	27.6321	19.9679	5.11885	3	3	3	3
O00629	KPNA4	Importin subunit alpha-3	888557	736414	1100000	994162	857590	948457	1010000	1180000	960891	855168	864182	717594	2724970	2800210	3150890	2436940	6.43536	6.44719	6.49843	6.38684	908324	933403	1050300	812315	0.201027	0.0744795	0.109472	0.101136	20.1027	7.44795	10.9472	10.1136	3	3	3	3
O00743	PPP6C	Serine/threonine-protein phosphatase 6 catalytic subunit	2790000	3580000	2820000	3240000	3060000	2660000	2870000	3610000	2950000	2950000	2460000	2290000	9190000	8960000	9430000	7700000	6.96332	6.95231	6.97451	6.88649	3063330	2986670	3143330	2566670	0.146147	0.0993993	0.1292	0.133514	14.6147	9.93993	12.92	13.3514	3	3	3	3
O00746	NME4	Nucleoside diphosphate kinase, mitochondrial	2500000	2220000	2970000	3380000	3120000	3490000	3600000	3450000	3270000	3550000	3450000	3490000	7690000	9990000	10320000	10490000	6.88593	6.99957	7.01368	7.02078	2563330	3330000	3440000	3496670	0.14785	0.0570571	0.0480311	0.0143943	14.785	5.70571	4.80311	1.43943	3	3	3	3
O00754	MAN2B1	Lysosomal alpha-mannosidase	3510000	2710000	3480000	3230000	3790000	3780000	3020000	2970000	2980000	3280000	3560000	3350000	9700000	10800000	8970000	10190000	6.98677	7.03342	6.95279	7.00817	3233330	3600000	2990000	3396670	0.140248	0.089019	0.00884867	0.0428999	14.0248	8.9019	0.884867	4.28999	3	3	3	3
O00764	PDXK	Pyridoxal kinase	4480000	5850000	5130000	4670000	4910000	4960000	5490000	6080000	5560000	4900000	4930000	4870000	15460000	14540000	17130000	14700000	7.18921	7.16256	7.23376	7.16732	5153330	4846670	5710000	4900000	0.132981	0.0319863	0.056451	0.00612245	13.2981	3.19863	5.6451	0.612245	3	3	3	3
O00767	SCD	Stearoyl-CoA desaturase	1590000	1240000	1290000	1370000	1490000	1580000	1770000	1580000	1700000	1410000	1310000	1510000	4120000	4440000	5050000	4230000	6.6149	6.64738	6.70329	6.62634	1373330	1480000	1683330	1410000	0.137838	0.0711868	0.0570833	0.070922	13.7838	7.11868	5.70833	7.0922	3	3	3	3
O14494	PLPP1	Phospholipid phosphatase 1	718417		129249	809309				660646	114608				847666	809309	775254	0	5.92822	5.90811	5.88944		423833	809309	387627		0.982945		0.996079		98.2945		99.6079		2	1	2	0
O14495	PLPP3	Phospholipid phosphatase 3	506495	596094		652611		481160	302778		303330				1102590	1133770	606108	0	6.04241	6.05452	5.78255		551294	566886	303054		0.114922	0.21386	0.00128796		11.4922	21.386	0.128796		2	2	2	0
O14497	ARID1A	AT-rich interactive domain-containing protein 1A	815413	874369	1040000	969691	964021	880309	949610	914049	915737	801577	645534	954646	2729780	2814020	2779400	2401760	6.43613	6.44933	6.44395	6.38053	909927	938007	926465	800586	0.127966	0.053356	0.0216539	0.193057	12.7966	5.3356	2.16539	19.3057	3	3	3	3
O14497	ARID1A	AT-rich interactive domain-containing protein 1A		228178	226541	259620	101471	268359	112666		173680	252476	174261	182405	454719	629450	286346	609142	5.65774	5.79896	5.45689	5.78472	227360	209817	143173	203047	0.0050912	0.447685	0.301338	0.211772	0.50912	44.7685	30.1338	21.1772	2	3	2	3
O14521	SDHD	Succinate dehydrogenase [ubiquinone] cytochrome b small subunit, mitochondrial	2560000	2160000	2350000	2340000	2010000	2150000	1860000	1980000	2150000	2130000	2630000	2150000	7070000	6500000	5990000	6910000	6.84942	6.81291	6.77743	6.83948	2356670	2166670	1996670	2303330	0.084901	0.0764447	0.0729799	0.122899	8.4901	7.64447	7.29799	12.2899	3	3	3	3
O14530	TXNDC9	Thioredoxin domain-containing protein 9	819405	1040000	852721	1040000	859459	971056	1040000	970450	955357	784934	625738	795078	2712130	2870520	2965810	2205750	6.43331	6.45796	6.47214	6.34356	904042	956838	988602	735250	0.131538	0.095216	0.0456674	0.129175	13.1538	9.5216	4.56674	12.9175	3	3	3	3
O14531	DPYSL4	Dihydropyrimidinase-related protein 4	10300000	11200000	10200000	10200000	10300000	9770000	10700000	12200000	11500000	10800000	11200000	10000000	31700000	30270000	34400000	32000000	7.50106	7.48101	7.53656	7.50515	10566700	10090000	11466700	10666700	0.0521221	0.0279091	0.0654554	0.0572822	5.21221	2.79091	6.54554	5.72822	3	3	3	3
O14531	DPYSL3	Dihydropyrimidinase-related protein 4		287819	518526	398409	896064	749166	1080000	1320000	2190000			1280000	806345	2043640	4590000	1280000	5.90652	6.3104	6.66181	6.10721	403172	681213	1530000	1280000	0.404627	0.375348	0.381724		40.4627	37.5348	38.1724		2	3	3	1
O14545	TRAFD1	TRAF-type zinc finger domain-containing protein 1		89842.9	47146	111711		55299.3		222661	74141		43344.9		136989	167010	296802	43344.9	5.13669	5.22274	5.47247	4.63694	68494.4	83505.2	148401	43344.9	0.440784	0.477684	0.707674		44.0784	47.7684	70.7674		2	2	2	1
O14548	COX7A2L	Cytochrome c oxidase subunit 7A-related protein, mitochondrial	4060000	3700000	3170000	3570000	3640000	3240000	3740000	3370000	3720000	3830000	3710000	3640000	10930000	10450000	10830000	11180000	7.03862	7.01912	7.03463	7.04844	3643330	3483330	3610000	3726670	0.122881	0.0613262	0.0576417	0.0257845	12.2881	6.13262	5.76417	2.57845	3	3	3	3
O14556	GAPDHS	Glyceraldehyde-3-phosphate dehydrogenase, testis-specific	5610000	2650000	969453	2780000	2380000	2480000	650745	3430000	1450000	2170000	1020000	1550000	9229450	7640000	5530740	4740000	6.96518	6.88309	6.74278	6.67578	3076480	2546670	1843580	1580000	0.763692	0.0817408	0.776109	0.364295	76.3692	8.17408	77.6109	36.4295	3	3	3	3
O14556	GAPDH	Glyceraldehyde-3-phosphate dehydrogenase, testis-specific	1350000000	1260000000	1210000000	1190000000	1220000000	1290000000	1090000000	1260000000	993000000	1150000000	1230000000	1160000000	3820000000	3700000000	3343000000	3540000000	9.58206	9.5682	9.52414	9.549	1273330000	1233330000	1114330000	1180000000	0.0557167	0.0416076	0.121286	0.0369398	5.57167	4.16076	12.1286	3.69398	3	3	3	3
O14561	NDUFAB1	Acyl carrier protein, mitochondrial	924616	1820000	1150000	1810000	1220000	1610000	1410000	2190000	1650000	1720000	1260000	1430000	3894620	4640000	5250000	4410000	6.59047	6.66652	6.72016	6.64444	1298210	1546670	1750000	1470000	0.358747	0.194001	0.228286	0.158227	35.8747	19.4001	22.8286	15.8227	3	3	3	3
O14562	UBFD1	Ubiquitin domain-containing protein UBFD1	3720000	3600000	3730000	3610000	4030000	4640000	3870000	3500000	3060000	2690000	3500000	3910000	11050000	12280000	10430000	10100000	7.04336	7.0892	7.01828	7.00432	3683330	4093330	3476670	3366670	0.0196403	0.126526	0.116636	0.184406	1.96403	12.6526	11.6636	18.4406	3	3	3	3
O14569	CYB561D2	Transmembrane reductase CYB561D2			201196	162569	256426	199497	228502	240509	172192	122199	139064	210858	201196	618492	641203	472121	5.30362	5.79133	5.807	5.67405	201196	206164	213734	157374		0.229343	0.170652	0.299161		22.9343	17.0652	29.9161	1	3	3	3
O14579	COPE	Coatomer subunit epsilon	1010000	1260000	910188	1170000	764782	968494	778896	1260000	1460000	964328	797450	970998	3180190	2903280	3498900	2732780	6.50245	6.46289	6.54393	6.4366	1060060	967759	1166300	910925	0.169989	0.20936	0.300169	0.107944	16.9989	20.936	30.0169	10.7944	3	3	3	3
O14617	AP3D1	AP-3 complex subunit delta-1	4240000	4900000	4140000	4170000	4270000	3990000	4740000	4670000	4830000	4750000	4150000	4090000	13280000	12430000	14240000	12990000	7.1232	7.09447	7.15351	7.11361	4426670	4143330	4746670	4330000	0.0932884	0.0342459	0.0168978	0.0842877	9.32884	3.42459	1.68978	8.42877	3	3	3	3
O14618	CCS	Copper chaperone for superoxide dismutase	2350000	2170000	1830000	1980000	1850000	1860000	1540000	1510000	2000000	1660000	1890000	1800000	6350000	5690000	5050000	5350000	6.80277	6.75511	6.70329	6.72835	2116670	1896670	1683330	1783330	0.124758	0.0381415	0.163159	0.0649919	12.4758	3.81415	16.3159	6.49919	3	3	3	3
O14639	ABLIM1	Actin-binding LIM protein 1	15700000	14000000	14800000	14100000	13800000	14500000	12000000	12900000	12700000	13200000	12600000	12700000	44500000	42400000	37600000	38500000	7.64836	7.62737	7.57519	7.58546	14833300	14133300	12533300	12833300	0.0573364	0.0248482	0.037706	0.0250484	5.73364	2.48482	3.7706	2.50484	3	3	3	3
O14641	DVL2	Segment polarity protein dishevelled homolog DVL-2	1680000	1670000	1380000	1730000	1670000	1700000	1610000	1800000	1570000	1810000	1330000	1290000	4730000	5100000	4980000	4430000	6.67486	6.70757	6.69723	6.6464	1576670	1700000	1660000	1476670	0.108071	0.0176471	0.0740253	0.19596	10.8071	1.76471	7.40253	19.596	3	3	3	3
O14647	CHD2	Chromodomain-helicase-DNA-binding protein 2	216120	516701	492773	377868	455162	544662	740718	791037	534089	602446	502894	620702	1225590	1377690	2065840	1726040	6.08835	6.13915	6.3151	6.23705	408531	459231	688615	575347	0.408933	0.181764	0.197741	0.110206	40.8933	18.1764	19.7741	11.0206	3	3	3	3
O14647	CHD2	Chromodomain-helicase-DNA-binding protein 2	1470000	1080000	1540000	776714	1570000	1420000	1410000	1550000	1660000	1460000	1300000	1420000	4090000	3766710	4620000	4180000	6.61172	6.57596	6.66464	6.62118	1363330	1255570	1540000	1393330	0.181803	0.335648	0.0813634	0.0597607	18.1803	33.5648	8.13634	5.97607	3	3	3	3
O14653	GOSR2	Golgi SNAP receptor complex member 2	1330000	1250000	1550000	1300000	1520000	1370000	1630000	1610000	1530000	1310000	1390000	1670000	4130000	4190000	4770000	4370000	6.61595	6.62221	6.67852	6.64048	1376670	1396670	1590000	1456670	0.112844	0.080476	0.0332799	0.129771	11.2844	8.0476	3.32799	12.9771	3	3	3	3
O14656	TOR1A	Torsin-1A	1020000	1460000	1650000	1250000	1850000	1770000	1720000	1740000	1800000	1770000	1600000	1970000	4130000	4870000	5260000	5340000	6.61595	6.68753	6.72099	6.72754	1376670	1623330	1753330	1780000	0.234742	0.200687	0.0237452	0.104046	23.4742	20.0687	2.37452	10.4046	3	3	3	3
O14657	TOR1B	Torsin-1B	656668	575689	707227	459220	676111	644181	642842	707665	737379	751436	866955	839204	1939580	1779510	2087890	2457600	6.28771	6.2503	6.31971	6.39051	646528	593171	695962	819198	0.102629	0.19741	0.0694619	0.073611	10.2629	19.741	6.94619	7.3611	3	3	3	3
O14662	STX16	Syntaxin-16	311847	388145	387279	470912	416396	356419	304395	315362	366267	335244	436120	190683	1087270	1243730	986024	962047	6.03634	6.09473	5.99389	5.9832	362424	414576	328675	320682	0.120861	0.138137	0.100447	0.384695	12.0861	13.8137	10.0447	38.4695	3	3	3	3
O14672	ADAM10	Disintegrin and metalloproteinase domain-containing protein 10	2440000	2060000	1880000	2080000	2010000	2110000	1860000	2020000	2040000	2260000	2140000	2080000	6380000	6200000	5920000	6480000	6.80482	6.79239	6.77232	6.81158	2126670	2066670	1973330	2160000	0.134431	0.0248303	0.0499954	0.0424313	13.4431	2.48303	4.99954	4.24313	3	3	3	3
O14678	ABCD4	Lysosomal cobalamin transporter ABCD4		115701	84943.6	92765.7	106557	90674.9		107029		108226	43149.7		200645	289998	107029	151376	5.30243	5.4624	5.0295	5.18006	100322	96665.9	107029	75687.8	0.216789	0.0892717		0.607969	21.6789	8.92717		60.7969	2	3	1	2
O14681	EI24	Etoposide-induced protein 2.4 homolog	1800000	2110000	1300000	2370000	2060000	2370000	1500000	1650000	1370000	2480000	1410000	1640000	5210000	6800000	4520000	5530000	6.71684	6.83251	6.65514	6.74273	1736670	2266670	1506670	1843330	0.235334	0.0789611	0.0929993	0.305552	23.5334	7.89611	9.29993	30.5552	3	3	3	3
O14683	TP53I11	Tumor protein p53-inducible protein 11	2690000	1770000	2430000	2570000	2450000	2600000	1600000	1500000	1460000	1910000	2230000	2480000	6890000	7620000	4560000	6620000	6.83822	6.88195	6.65896	6.82086	2296670	2540000	1520000	2206670	0.206504	0.031249	0.0474415	0.129478	20.6504	3.1249	4.74415	12.9478	3	3	3	3
O14686	KMT2D	Histone-lysine N-methyltransferase 2D	74886.3	44011.8	49507.5	62058.5	20841	73245.8	36623.7	40847.4	55600.6	44736.3	59217.6	50637.8	168406	156145	133072	154592	5.22636	5.19353	5.12409	5.18919	56135.2	52048.4	44357.2	51530.6	0.293395	0.53026	0.224618	0.141311	29.3395	53.026	22.4618	14.1311	3	3	3	3
O14730	RIOK3	Serine/threonine-protein kinase RIO3	1200000	1190000	733676	1200000	819165	1040000	1200000	1920000	1330000	1180000	925969	878707	3123680	3059160	4450000	2984680	6.49467	6.4856	6.64836	6.4749	1041230	1019720	1483330	994892	0.255845	0.187527	0.258681	0.162873	25.5845	18.7527	25.8681	16.2873	3	3	3	3
O14734	ACOT8	Acyl-coenzyme A thioesterase 8	2630000	3520000	2390000	2720000	2080000	2040000	2350000	3720000	3130000	1610000	2200000	1950000	8540000	6840000	9200000	5760000	6.93146	6.83506	6.96379	6.76042	2846670	2280000	3066670	1920000	0.209137	0.167358	0.224084	0.154241	20.9137	16.7358	22.4084	15.4241	3	3	3	3
O14735	CDIPT	CDP-diacylglycerol--inositol 3-phosphatidyltransferase	8190000	6210000	6150000	6930000	7030000	8550000	6210000	5960000	6160000	7780000	6370000	3520000	20550000	22510000	18330000	17670000	7.31281	7.35238	7.26316	7.24724	6850000	7503330	6110000	5890000	0.169469	0.120989	0.021651	0.368452	16.9469	12.0989	2.1651	36.8452	3	3	3	3
O14737	PDCD5	Programmed cell death protein 5	2950000	4010000	3460000	3450000	3200000	3350000	3490000	3740000	4550000	3410000	3370000	3920000	10420000	10000000	11780000	10700000	7.01787	7	7.07115	7.02938	3473330	3333330	3926670	3566670	0.152627	0.0377492	0.141114	0.0859762	15.2627	3.77492	14.1114	8.59762	3	3	3	3
O14744	PRMT5	Protein arginine N-methyltransferase 5	8060000	8990000	9210000	9260000	9750000	9360000	10900000	10300000	10400000	10100000	9500000	9090000	26260000	28370000	31600000	28690000	7.41929	7.45286	7.49969	7.45773	8753330	9456670	10533300	9563330	0.0697377	0.0273784	0.0305179	0.0531164	6.97377	2.73784	3.05179	5.31164	3	3	3	3
O14745	SLC9A3R1	Na(+)/H(+) exchange regulatory cofactor NHE-RF1	408257	351857	764887	478915	546933	561311	344588	581044	386874	823381	781288	918718	1525000	1587160	1312510	2523390	6.18327	6.20062	6.1181	6.40198	508334	529053	437502	841129	0.440585	0.0831899	0.288219	0.0837125	44.0585	8.31899	28.8219	8.37125	3	3	3	3
O14763	TNFRSF10B	Tumor necrosis factor receptor superfamily member 10B	125660	430139	545610	570978		449548		750090	484566	323825	266518	553524	1101410	1020530	1234660	1143870	6.04195	6.00883	6.09155	6.05838	367136	510263	617328	381289	0.59092	0.168274	0.304139	0.398352	59.092	16.8274	30.4139	39.8352	3	2	2	3
O14773	TPP1	Tripeptidyl-peptidase 1	4930000	4330000	6200000	4850000	4850000	5620000	3410000	4260000	3750000	4190000	5030000	5290000	15460000	15320000	11420000	14510000	7.18921	7.18526	7.05767	7.16167	5153330	5106670	3806670	4836670	0.185277	0.0870548	0.112388	0.118867	18.5277	8.70548	11.2388	11.8867	3	3	3	3
O14776	TCERG1	Transcription elongation regulator 1	2210000	2340000	2350000	2010000	2080000	2180000	2330000	2400000	2610000	2450000	2280000	2540000	6900000	6270000	7340000	7270000	6.83885	6.79727	6.8657	6.86153	2300000	2090000	2446670	2423330	0.0339576	0.0408804	0.0595572	0.054485	3.39576	4.08804	5.95572	5.4485	3	3	3	3
O14786	NRP1	Neuropilin-1	7440000	6760000	7080000	7260000	6930000	7400000	6280000	6650000	5720000	6660000	7490000	6710000	21280000	21590000	18650000	20860000	7.32797	7.33425	7.27068	7.31931	7093330	7196670	6216670	6953330	0.04796	0.0335316	0.0753175	0.0669375	4.796	3.35316	7.53175	6.69375	3	3	3	3
O14787	TNPO2	Transportin-2	1240000	1520000	1200000	1320000	1400000	1530000	1480000	1690000	1730000	1430000	1540000	1260000	3960000	4250000	4900000	4230000	6.5977	6.62839	6.6902	6.62634	1320000	1416670	1633330	1410000	0.132088	0.0748146	0.0822173	0.100048	13.2088	7.48146	8.22173	10.0048	3	3	3	3
O14787	TNPO1	Transportin-2	5060000	6730000	5450000	4800000	5030000	4970000	6720000	6460000	6610000	5640000	5310000	4760000	17240000	14800000	19790000	15710000	7.23654	7.17026	7.29645	7.19618	5746670	4933330	6596670	5236670	0.152024	0.0241831	0.0197845	0.0848936	15.2024	2.41831	1.97845	8.48936	3	3	3	3
O14795	UNC13B	Protein unc-13 homolog B	2390000	857429	731893		1020000	940267	550228	1250000	948914	518099	869106	884787	3979320	1960270	2749140	2271990	6.59981	6.29232	6.4392	6.35641	1326440	980134	916381	757331	0.696002	0.0575225	0.383049	0.273763	69.6002	5.75225	38.3049	27.3763	3	2	3	3
O14807	MRAS	Ras-related protein M-Ras	898447	783226	983279		1190000	817305	660277	406067	558299	1000000	795914	700758	2664950	2007300	1624640	2496670	6.42569	6.30261	6.21076	6.39736	888317	1003650	541548	832224	0.113034	0.262576	0.236231	0.183712	11.3034	26.2576	23.6231	18.3712	3	2	3	3
O14818	PSMA7	Proteasome subunit alpha type-7	23300000	21300000	23500000	24900000	26500000	27500000	21500000	21200000	19200000	21800000	23700000	24400000	68100000	78900000	61900000	69900000	7.83315	7.89708	7.79169	7.84448	22700000	26300000	20633300	23300000	0.0535926	0.0498665	0.0605977	0.0577409	5.35926	4.98665	6.05977	5.77409	3	3	3	3
O14828	SCAMP3	Secretory carrier-associated membrane protein 3	2680000	2600000	3010000	3610000	3350000	2940000	3550000	2710000	2600000	2870000	3080000	3270000	8290000	9900000	8860000	9220000	6.91855	6.99564	6.94743	6.96473	2763330	3300000	2953330	3073330	0.0786486	0.10236	0.175953	0.065103	7.86486	10.236	17.5953	6.5103	3	3	3	3
O14832	PHYH	Phytanoyl-CoA dioxygenase, peroxisomal	1410000	2170000	2120000	1760000	1830000	1740000	2500000	2300000	2110000	1890000	2040000	1440000	5700000	5330000	6910000	5370000	6.75587	6.72673	6.83948	6.72997	1900000	1776670	2303330	1790000	0.223731	0.0265993	0.0846692	0.174441	22.3731	2.65993	8.46692	17.4441	3	3	3	3
O14841	OPLAH	5-oxoprolinase	3220000	3500000	3260000	3200000	3430000	3590000	3290000	3260000	3230000	3270000	3460000	3230000	9980000	10220000	9780000	9960000	6.99913	7.00945	6.99034	6.99826	3326670	3406670	3260000	3320000	0.0455223	0.0575472	0.00920245	0.0370127	4.55223	5.75472	0.920245	3.70127	3	3	3	3
O14874	BCKDK	[3-methyl-2-oxobutanoate dehydrogenase [lipoamide]] kinase, mitochondrial	3490000	4450000	3780000	4250000	3830000	3810000	3860000	4630000	4170000	4400000	4430000	4390000	11720000	11890000	12660000	13220000	7.06893	7.07518	7.10243	7.12123	3906670	3963330	4220000	4406670	0.126035	0.0626901	0.0918074	0.0047239	12.6035	6.26901	9.18074	0.47239	3	3	3	3
O14879	IFIT3	Interferon-induced protein with tetratricopeptide repeats 3		868327					876218						868327	0	876218	0	5.93868		5.94261		868327		876218										1	0	1	0
O14880	MGST3	Microsomal glutathione S-transferase 3	28300000	24900000	28900000	19900000	27000000	29700000	19600000	26600000	25800000	31500000	20900000	19600000	82100000	76600000	72000000	72000000	7.91434	7.88423	7.85733	7.85733	27366700	25533300	24000000	24000000	0.0788243	0.198249	0.159644	0.271985	7.88243	19.8249	15.9644	27.1985	3	3	3	3
O14896	IRF6	Interferon regulatory factor 6	95685.1	266740	38199.1	190883	193392			163682	150106	94008.5	173057	95823.3	400624	384275	313788	362889	5.60274	5.58464	5.49664	5.55977	133541	192138	156894	120963	0.890214	0.00923365	0.0611858	0.373039	89.0214	0.923365	6.11858	37.3039	3	2	2	3
O14907	TAX1BP3	Tax1-binding protein 3	2230000	2860000	3920000	2580000	3830000	3430000	3060000	2700000	3420000	3630000	3320000	2740000	9010000	9840000	9180000	9690000	6.95472	6.993	6.96284	6.98632	3003330	3280000	3060000	3230000	0.284374	0.194621	0.117647	0.139868	28.4374	19.4621	11.7647	13.9868	3	3	3	3
O14908	GIPC1	PDZ domain-containing protein GIPC1	1650000	2050000	2100000	1400000	2080000	2180000	1820000	1810000	2150000	1730000	1580000	1700000	5800000	5660000	5780000	5010000	6.76343	6.75282	6.76193	6.69984	1933330	1886670	1926670	1670000	0.127575	0.224958	0.100421	0.0475285	12.7575	22.4958	10.0421	4.75285	3	3	3	3
O14910	LIN7A	Protein lin-7 homolog A	1020000	1620000	875094	729356	1140000	759161	851888	598295	928668	1650000	1470000	607270	3515090	2628520	2378850	3727270	6.54594	6.41971	6.37637	6.57139	1171700	876172	792950	1242420	0.337069	0.261326	0.218037	0.448618	33.7069	26.1326	21.8037	44.8618	3	3	3	3
O14910	LIN7A	Protein lin-7 homolog A	3160000	3990000	3950000	3980000	4200000	3990000	3640000	3730000	2700000	3850000	4560000	4260000	11100000	12170000	10070000	12670000	7.04532	7.08529	7.00303	7.10278	3700000	4056670	3356670	4223330	0.126508	0.0306239	0.169951	0.0843924	12.6508	3.06239	16.9951	8.43924	3	3	3	3
O14920	IKBKB	Inhibitor of nuclear factor kappa-B kinase subunit beta	346641	472716	370802	400202	320261	301268	459132	463907	443819	440821	496135	471486	1190160	1021730	1366860	1408440	6.07561	6.00934	6.13572	6.14874	396720	340577	455619	469481	0.168669	0.154158	0.0230336	0.0590258	16.8669	15.4158	2.30336	5.90258	3	3	3	3
O14925	TIMM23	Mitochondrial import inner membrane translocase subunit Tim23	3630000	3870000	4440000	4130000	4650000	4460000	4360000	3740000	3740000	3990000	4700000	4850000	11940000	13240000	11840000	13540000	7.077	7.12189	7.07335	7.13162	3980000	4413330	3946670	4513330	0.104536	0.0596199	0.0906986	0.101784	10.4536	5.96199	9.06986	10.1784	3	3	3	3
O14929	HAT1	Histone acetyltransferase type B catalytic subunit	1110000	1690000	1420000	1390000	1170000	1470000	1420000	1440000	1510000	1440000	1170000	1240000	4220000	4030000	4370000	3850000	6.62531	6.60531	6.64048	6.58546	1406670	1343330	1456670	1283330	0.206324	0.115644	0.0324427	0.109184	20.6324	11.5644	3.24427	10.9184	3	3	3	3
O14936	CASK	Peripheral plasma membrane protein CASK	1140000	1210000	1100000	913519	1240000	1170000	1150000	1330000	1210000	1160000	1170000	1060000	3450000	3323520	3690000	3390000	6.53782	6.5216	6.56703	6.5302	1150000	1107840	1230000	1130000	0.0484153	0.155156	0.0745134	0.0538298	4.84153	15.5156	7.45134	5.38298	3	3	3	3
O14949	UQCRQ	Cytochrome b-c1 complex subunit 8	30800000	25000000	37000000	28700000	37600000	31100000	33400000	30300000	31800000	39400000	40000000	37700000	92800000	97400000	95500000	117100000	7.96755	7.98856	7.98	8.06856	30933300	32466700	31833300	39033300	0.194001	0.141829	0.0486995	0.0305645	19.4001	14.1829	4.86995	3.05645	3	3	3	3
O14950	MYL12A	Myosin regulatory light chain 12B	20700000	19000000	17300000	19800000	26100000	25400000	14200000	19800000	22300000	25800000	21500000	18100000	57000000	71300000	56300000	65400000	7.75587	7.85309	7.75051	7.81558	19000000	23766700	18766700	21800000	0.0894737	0.145288	0.221014	0.177007	8.94737	14.5288	22.1014	17.7007	3	3	3	3
O14957	UQCR11	Cytochrome b-c1 complex subunit 10	1060000		1710000		1840000	1460000		208855	582322	1100000			2770000	3300000	791177	1100000	6.44248	6.51851	5.89827	6.04139	1385000	1650000	395588	1100000	0.331855	0.162849	0.667565		33.1855	16.2849	66.7565		2	2	2	1
O14958	CASQ2	Calsequestrin-2	1060000	432351	290734			330671	191863	211352	244962	420200	348286		1783080	330671	648177	768486	6.25117	5.5194	5.81169	5.88564	594362	330671	216059	384243	0.688847		0.124321	0.13234	68.8847		12.4321	13.234	3	1	3	2
O14964	HGS	Hepatocyte growth factor-regulated tyrosine kinase substrate	4530000	4030000	3710000	4140000	3670000	4050000	3820000	4800000	4120000	3670000	3600000	3800000	12270000	11860000	12740000	11070000	7.08884	7.07408	7.10517	7.04415	4090000	3953330	4246670	3690000	0.101046	0.0631027	0.118241	0.0275038	10.1046	6.31027	11.8241	2.75038	3	3	3	3
O14967	CLGN	Calmegin	3210000	2980000	3170000	2800000	3080000	2850000	2920000	2760000	2750000	3260000	3610000	3710000	9360000	8730000	8430000	10580000	6.97128	6.94101	6.92583	7.02449	3120000	2910000	2810000	3526670	0.0393853	0.0513168	0.033948	0.0670012	3.93853	5.13168	3.3948	6.70012	3	3	3	3
O14972	VPS26C	Vacuolar protein sorting-associated protein 26C	723075	953003	870202	1320000	799495	920552	268646	933694	817282	661893	753875	559372	2546280	3040050	2019620	1975140	6.40591	6.48288	6.30527	6.2956	848760	1013350	673207	658380	0.137205	0.26879	0.527568	0.147786	13.7205	26.879	52.7568	14.7786	3	3	3	3
O14974	PPP1R12A	Protein phosphatase 1 regulatory subunit 12A	6520000	5280000	6510000	6290000	6020000	6400000	4630000	5310000	4760000	4890000	5120000	5630000	18310000	18710000	14700000	15640000	7.26269	7.27207	7.16732	7.19424	6103330	6236670	4900000	5213330	0.116829	0.0313522	0.0736675	0.0726456	11.6829	3.13522	7.36675	7.26456	3	3	3	3
O14976	GAK	Cyclin-G-associated kinase	980009	970302	1020000	972211	1090000	941043	1060000	1100000	1140000	1130000	1100000	952883	2970310	3003250	3300000	3182880	6.4728	6.47759	6.51851	6.50282	990104	1001080	1100000	1060960	0.0266053	0.0784789	0.0363636	0.089346	2.66053	7.84789	3.63636	8.9346	3	3	3	3
O14979	HNRNPDL	Heterogeneous nuclear ribonucleoprotein D-like	12700000	13900000	13800000	13000000	13300000	14100000	11400000	13700000	13300000	13700000	12800000	13900000	40400000	40400000	38400000	40400000	7.60638	7.60638	7.58433	7.60638	13466700	13466700	12800000	13466700	0.049443	0.0422246	0.0960016	0.0435109	4.9443	4.22246	9.60016	4.35109	3	3	3	3
O14979	HNRNPD	Heterogeneous nuclear ribonucleoprotein D-like	10800000		19300000		13100000	15700000	6960000	13500000	16800000	14300000	16800000	14800000	30100000	28800000	37260000	45900000	7.47857	7.45939	7.57124	7.66181	15050000	14400000	12420000	15300000	0.399363	0.127672	0.40323	0.0864625	39.9363	12.7672	40.323	8.64625	2	2	3	3
O14979	HNRNPAB	Heterogeneous nuclear ribonucleoprotein D-like		12400000	4760000	14700000	6290000	9440000	3560000	10100000	5840000	6230000	4710000	5770000	17160000	30430000	19500000	16710000	7.23452	7.4833	7.29003	7.22298	8580000	10143300	6500000	5570000	0.629638	0.418885	0.510704	0.139944	62.9638	41.8885	51.0704	13.9944	2	3	3	3
O14980	XPO1	Exportin-1	10800000	10600000	9880000	8780000	10200000	9800000	10300000	11000000	11400000	10700000	9620000	8970000	31280000	28780000	32700000	29290000	7.49527	7.45909	7.51455	7.46672	10426700	9593330	10900000	9763330	0.0464073	0.076325	0.0510804	0.0895044	4.64073	7.6325	5.10804	8.95044	3	3	3	3
O14981	BTAF1	TATA-binding protein-associated factor 172	77439	239262	252775	282113	166021	348285	98516.8	211983	173005	168057	149317	172155	569476	796419	483505	489529	5.75548	5.90114	5.6844	5.68978	189825	265473	161168	163176	0.513965	0.347547	0.357712	0.0746197	51.3965	34.7547	35.7712	7.46197	3	3	3	3
O15013	ARHGEF10	Rho guanine nucleotide exchange factor 10	728989	966185	928869	768226	712239	756078	681792	961059	818817	840780	787263	841777	2624040	2236540	2461670	2469820	6.41897	6.34958	6.39123	6.39267	874681	745514	820556	823273	0.145819	0.0395035	0.170179	0.0378852	14.5819	3.95035	17.0179	3.78852	3	3	3	3
O15013	ARHGEF10	Rho guanine nucleotide exchange factor 10	177794		257129		298695	281585	173801	305629	376843	291642	200892	267449	434923	580280	856273	759983	5.63841	5.76364	5.93261	5.8808	217462	290140	285424	253328	0.257969	0.0416992	0.360929	0.185507	25.7969	4.16992	36.0929	18.5507	2	2	3	3
O15020	SPTBN2	Spectrin beta chain, non-erythrocytic 2	109163	301096	447525	158398	183835		561323		326938	352907	96520.4	440567	857784	342233	888261	889994	5.93338	5.53432	5.94854	5.94939	285928	171116	444130	296665	0.593472	0.105114	0.373168	0.602653	59.3472	10.5114	37.3168	60.2653	3	2	2	3
O15020	SPTB	Spectrin beta chain, non-erythrocytic 2	21400000	27700000	20900000	24100000	35500000	36000000	22000000	24300000	24600000	29400000	19000000	20000000	70000000	95600000	70900000	68400000	7.8451	7.98046	7.85065	7.83506	23333300	31866700	23633300	22800000	0.162424	0.211217	0.0601878	0.251649	16.2424	21.1217	6.01878	25.1649	3	3	3	3
O15020	SPTBN1	Spectrin beta chain, non-erythrocytic 2	8630000	7570000	7850000	8690000	8950000	7380000	9410000	6800000	7990000	8550000	8340000	6700000	24050000	25020000	24200000	23590000	7.38112	7.39829	7.38382	7.37273	8016670	8340000	8066670	7863330	0.0685201	0.100898	0.161986	0.128817	6.85201	10.0898	16.1986	12.8817	3	3	3	3
O15027	SEC16A	Protein transport protein Sec16A	1660000	2190000	2150000	2080000	2280000	2200000	1670000	1970000	2130000	1980000	2160000	1950000	6000000	6560000	5770000	6090000	6.77815	6.8169	6.76118	6.78462	2000000	2186670	1923330	2030000	0.147564	0.0460356	0.121416	0.0559498	14.7564	4.60356	12.1416	5.59498	3	3	3	3
O15031	PLXNB2	Plexin-B2	2170000	2150000	2360000	2170000	2330000	2120000	2150000	2300000	2120000	2200000	2390000	2780000	6680000	6620000	6570000	7370000	6.82478	6.82086	6.81757	6.86747	2226670	2206670	2190000	2456670	0.0520519	0.0497114	0.0440349	0.120363	5.20519	4.97114	4.40349	12.0363	3	3	3	3
O15031	PLXNB2	Plexin-B2	243266		276683		331053	269892	189606	275939	334527	234139	238054	290749	519949	600945	800072	762942	5.71596	5.77883	5.90313	5.88249	259974	300472	266691	254314	0.0908912	0.143931	0.273357	0.124312	9.08912	14.3931	27.3357	12.4312	2	2	3	3
O15042	U2SURP	U2 snRNP-associated SURP motif-containing protein	1600000	1870000	1560000	1430000	1610000	1510000	1670000	1680000	1760000	1610000	1680000	1430000	5030000	4550000	5110000	4720000	6.70157	6.65801	6.70842	6.67394	1676670	1516670	1703330	1573330	0.10057	0.0594626	0.0289602	0.0819726	10.057	5.94626	2.89602	8.19726	3	3	3	3
O15049	N4BP3	NEDD4-binding protein 3		119956	126573	111093	78715.2	104377		106900	93429.8	125429	87543.5		246529	294185	200330	212972	5.39187	5.46862	5.30175	5.32832	123264	98061.7	100165	106486	0.0379584	0.174255	0.0950919	0.251573	3.79584	17.4255	9.50919	25.1573	2	3	2	2
O15056	SYNJ2	Synaptojanin-2		77281.9	50193.3				54350.2		38413.7				127475	0	92763.9	0	5.10543		4.96738		63737.6		46381.9		0.300522		0.242957		30.0522		24.2957		2	0	2	0
O15061	SYNM	Synemin	737235	1030000	989684	1060000	1070000	974390	759458	1040000	954137	869992	778589	912549	2756920	3104390	2753600	2561130	6.44042	6.49198	6.4399	6.40843	918973	1034800	917865	853710	0.172666	0.050785	0.156608	0.0801773	17.2666	5.0785	15.6608	8.01773	3	3	3	3
O15066	KIF3B	Kinesin-like protein KIF3B	195485	154436	242745			463390	333637	256624	225051	193495	312553	151050	592666	463390	815312	657098	5.77281	5.66595	5.91132	5.81763	197555	463390	271771	219033	0.223689		0.205523	0.382251	22.3689		20.5523	38.2251	3	1	3	3
O15067	PFAS	Phosphoribosylformylglycinamidine synthase	4060000	3720000	3840000	3350000	3880000	4400000	3850000	3960000	3850000	3680000	3680000	3430000	11620000	11630000	11660000	10790000	7.06521	7.06558	7.0667	7.03302	3873330	3876670	3886670	3596670	0.0445181	0.135428	0.0163401	0.0401309	4.45181	13.5428	1.63401	4.01309	3	3	3	3
O15084	ANKRD28	Serine/threonine-protein phosphatase 6 regulatory ankyrin repeat subunit A	186626	418450	368956	259449	383975	360429	451482	617534	392484	372442	387558	286575	974032	1003850	1461500	1046580	5.98857	6.00167	6.1648	6.01977	324677	334618	487167	348858	0.376036	0.1977	0.239531	0.156126	37.6036	19.77	23.9531	15.6126	3	3	3	3
O15091	PRORP	Mitochondrial ribonuclease P catalytic subunit	425847	599378	442117	328437	351503	475055	621328	469979	543649	326026	269910		1467340	1155000	1634960	595936	6.16653	6.06258	6.21351	5.7752	489114	384998	544985	297968	0.195941	0.204779	0.138872	0.133169	19.5941	20.4779	13.8872	13.3169	3	3	3	2
O15116	LSM1	U6 snRNA-associated Sm-like protein LSm1	470593	234428	523809	123162	569306	492780	318651	564008	611882	414710	560185	413986	1228830	1185250	1494540	1388880	6.08949	6.07381	6.17451	6.14266	409610	395083	498180	462960	0.376035	0.60387	0.315767	0.181873	37.6035	60.387	31.5767	18.1873	3	3	3	3
O15118	NPC1	NPC intracellular cholesterol transporter 1	1060000	1440000	1520000	1560000	1600000	1580000	1330000	1450000	1710000	1610000	1600000	1570000	4020000	4740000	4490000	4780000	6.60423	6.67578	6.65225	6.67943	1340000	1580000	1496670	1593330	0.183406	0.0126582	0.129789	0.0130648	18.3406	1.26582	12.9789	1.30648	3	3	3	3
O15120	AGPAT2	1-acyl-sn-glycerol-3-phosphate acyltransferase beta	3360000	4840000	2900000	4260000	3570000	2150000	3040000	4290000	3150000	2420000		5280000	11100000	9980000	10480000	7700000	7.04532	6.99913	7.02036	6.88649	3700000	3326670	3493330	3850000	0.273975	0.323399	0.198127	0.525279	27.3975	32.3399	19.8127	52.5279	3	3	3	2
O15121	DEGS1	Sphingolipid delta(4)-desaturase DES1	1760000	1300000	2350000	1190000	2200000	2280000	1900000	2460000	2050000	2180000	2510000	2740000	5410000	5670000	6410000	7430000	6.7332	6.75358	6.80686	6.87099	1803330	1890000	2136670	2476670	0.29187	0.321448	0.135672	0.113654	29.187	32.1448	13.5672	11.3654	3	3	3	3
P07384	CAPN1	Calpain-1 catalytic subunit	16600000	14100000	14100000	14100000	15200000	16000000	12400000	13000000	12400000	13400000	13500000	13000000	44800000	45300000	37800000	39900000	7.65128	7.6561	7.57749	7.60097	14933300	15100000	12600000	13300000	0.0966546	0.0631748	0.0274929	0.0198929	9.66546	6.31748	2.74929	1.98929	3	3	3	3
O15126	SCAMP1	Secretory carrier-associated membrane protein 1	2260000	2040000	3250000	2940000	2930000	2840000	2670000	1910000	1810000	2430000	2920000	3020000	7550000	8710000	6390000	8370000	6.87795	6.94002	6.8055	6.92273	2516670	2903330	2130000	2790000	0.256109	0.0189698	0.220807	0.113173	25.6109	1.89698	22.0807	11.3173	3	3	3	3
O15127	SCAMP2	Secretory carrier-associated membrane protein 2	1300000	1450000	1600000	1600000	1390000	1470000	1380000	1520000	1260000	1380000	1510000	1970000	4350000	4460000	4160000	4860000	6.63849	6.64933	6.61909	6.68664	1450000	1486670	1386670	1620000	0.103448	0.071292	0.0938424	0.191358	10.3448	7.1292	9.38424	19.1358	3	3	3	3
O15143	ARPC1B	Actin-related protein 2/3 complex subunit 1B	4400000	4620000	4630000	4730000	5050000	4790000	4710000	4990000	4770000	5180000	4650000	4700000	13650000	14570000	14470000	14530000	7.13513	7.16346	7.16047	7.16227	4550000	4856670	4823330	4843330	0.0285714	0.0350236	0.0305644	0.0604195	2.85714	3.50236	3.05644	6.04195	3	3	3	3
O15143	ARPC1A	Actin-related protein 2/3 complex subunit 1B	9020000	7500000	6970000	5680000	8390000	8040000	8670000	8830000	7860000	6700000	8280000	5550000	23490000	22110000	25360000	20530000	7.37088	7.34459	7.40415	7.31239	7830000	7370000	8453330	6843330	0.1359	0.200001	0.061518	0.200287	13.59	20.0001	6.1518	20.0287	3	3	3	3
O15144	ARPC2	Actin-related protein 2/3 complex subunit 2	16400000	14900000	16600000	15900000	18300000	17700000	15200000	16000000	15200000	16900000	16300000	16200000	47900000	51900000	46400000	49400000	7.68034	7.71517	7.66652	7.69373	15966700	17300000	15466700	16466700	0.0581936	0.0721965	0.0298629	0.0229915	5.81936	7.21965	2.98629	2.29915	3	3	3	3
O15145	ARPC3	Actin-related protein 2/3 complex subunit 3	14800000	15700000	15400000	13400000	15000000	15100000	14400000	15300000	15000000	15700000	16300000	15800000	45900000	43500000	44700000	47800000	7.66181	7.63849	7.65031	7.67943	15300000	14500000	14900000	15933300	0.0299515	0.0657889	0.0307555	0.020175	2.99515	6.57889	3.07555	2.0175	3	3	3	3
O15155	BET1	BET1 homolog	457970		465133	1340000	469424	448266	766709	569618	508806	561225	265037	729320	923103	2257690	1845130	1555580	5.96525	6.35366	6.26603	6.19189	461552	752563	615044	518527	0.0109739	0.676149	0.219202	0.453338	1.09739	67.6149	21.9202	45.3338	2	3	3	3
O15160	POLR1C	DNA-directed RNA polymerases I and III subunit RPAC1	1900000	2580000	2640000	2180000	2110000	2380000	2090000	2250000	2290000	2210000	2490000	2260000	7120000	6670000	6630000	6960000	6.85248	6.82413	6.82151	6.84261	2373330	2223330	2210000	2320000	0.17318	0.063022	0.0478869	0.0643672	17.318	6.3022	4.78869	6.43672	3	3	3	3
O15164	TRIM24	Transcription intermediary factor 1-alpha	225449	234389	161369	159042	147415	130990	273449	126177	179790	232181	238549	187792	621207	437447	579416	658522	5.79324	5.64093	5.76299	5.81857	207069	145816	193139	219507	0.192346	0.0966578	0.38593	0.125965	19.2346	9.66578	38.593	12.5965	3	3	3	3
O15173	PGRMC2	Membrane-associated progesterone receptor component 2	9950000	9670000	9960000	10900000	11300000	9850000	10800000	10800000	11600000	12000000	9690000	11600000	29580000	32050000	33200000	33290000	7.471	7.50583	7.52114	7.52231	9860000	10683300	11066700	11096700	0.0166958	0.0700987	0.0417362	0.111251	1.66958	7.00987	4.17362	11.1251	3	3	3	3
O15211	RGL2	Ral guanine nucleotide dissociation stimulator-like 2	215461	73136.6	239622		189406	196901	144737	262505	224388	132379	247962	179806	528220	386307	631630	560147	5.72281	5.58693	5.80046	5.7483	176073	193154	210543	186716	0.510927	0.0274381	0.285415	0.311171	51.0927	2.74381	28.5415	31.1171	3	2	3	3
O15212	PFDN6	Prefoldin subunit 6	796535	1460000	1200000	1340000	950114	977369	885929	962789	1600000	1320000	926179	1170000	3456540	3267480	3448720	3416180	6.53864	6.51421	6.53766	6.53354	1152180	1089160	1149570	1138730	0.290153	0.199842	0.34097	0.17455	29.0153	19.9842	34.097	17.455	3	3	3	3
O15213	WDR46	WD repeat-containing protein 46			661151				102063			924569			661151	0	102063	924569	5.8203		5.00887	5.96594	661151		102063	924569									1	0	1	1
O15228	GNPAT	Dihydroxyacetone phosphate acyltransferase	2530000	3040000	2720000	2710000	3030000	3260000	1890000	2900000	2600000	1980000	2460000	2110000	8290000	9000000	7390000	6550000	6.91855	6.95424	6.86864	6.81624	2763330	3000000	2463330	2183330	0.0932738	0.0920748	0.210562	0.113707	9.32738	9.20748	21.0562	11.3707	3	3	3	3
O15230	LAMA5	Laminin subunit alpha-5	5660000	4890000	5140000	5470000	5000000	4380000	4020000	4990000	4150000	5020000	5540000	5170000	15690000	14850000	13160000	15730000	7.19562	7.17173	7.11926	7.19673	5230000	4950000	4386670	5243330	0.0751071	0.110448	0.12003	0.0510446	7.51071	11.0448	12.003	5.10446	3	3	3	3
O15230	LAMA1	Laminin subunit alpha-5	2930000	2640000	2810000	9840000	7790000	2760000	6960000	3560000	6770000	2290000	2170000	4640000	8380000	20390000	17290000	9100000	6.92324	7.30942	7.23779	6.95904	2793330	6796670	5763330	3033330	0.0521659	0.536002	0.331493	0.459134	5.21659	53.6002	33.1493	45.9134	3	3	3	3
O15230	LAMA3	Laminin subunit alpha-5	3000000	593420	1750000	393518	2340000	1560000	923854	1750000	906934	1790000	2430000	2230000	5343420	4293520	3580790	6450000	6.72782	6.63281	6.55398	6.80956	1781140	1431170	1193600	2150000	0.675743	0.684484	0.403767	0.152286	67.5743	68.4484	40.3767	15.2286	3	3	3	3
O15231	ZNF185	Zinc finger protein 185	106937	108706	162205	179433	81258.9			59389.4	185847	93817.9	120161		377848	260692	245236	213979	5.57732	5.41613	5.38958	5.33037	125949	130346	122618	106989	0.249392	0.532579	0.729248	0.174105	24.9392	53.2579	72.9248	17.4105	3	2	2	2
O15235	MRPS12	28S ribosomal protein S12, mitochondrial	2210000	2630000	2290000	2430000	2260000	2240000	2590000	3510000	2720000	3050000	2290000	2020000	7130000	6930000	8820000	7360000	6.85309	6.84073	6.94547	6.86688	2376670	2310000	2940000	2453330	0.093833	0.0451961	0.169352	0.217693	9.3833	4.51961	16.9352	21.7693	3	3	3	3
O15239	NDUFA1	NADH dehydrogenase [ubiquinone] 1 alpha subcomplex subunit 1	1230000	1950000	1420000	1440000	1500000	1360000	1400000	1490000	1370000	1460000	2260000	1370000	4600000	4300000	4260000	5090000	6.66276	6.63347	6.62941	6.70672	1533330	1433330	1420000	1696670	0.243352	0.049003	0.0439789	0.288761	24.3352	4.9003	4.39789	28.8761	3	3	3	3
O15243	LEPROT	Leptin receptor gene-related protein		26459.6		50267.8		35066.5							26459.6	85334.3	0	0	4.42258	4.93112			26459.6	42667.2				0.251925				25.1925			1	2	0	0
O15254	ACOX3	Peroxisomal acyl-coenzyme A oxidase 3	1900000	2320000	1860000	1860000	1600000	1820000	2110000	2760000	2500000	2250000	1860000	1660000	6080000	5280000	7370000	5770000	6.7839	6.72263	6.86747	6.76118	2026670	1760000	2456670	1923330	0.125734	0.0795455	0.133172	0.156008	12.5734	7.95455	13.3172	15.6008	3	3	3	3
O15258	RER1	Protein RER1	6230000	5610000	5900000	6850000	7140000	6690000	6790000	5380000	5650000	6670000	6680000	7610000	17740000	20680000	17820000	20960000	7.24895	7.31555	7.25091	7.32139	5913330	6893330	5940000	6986670	0.0524603	0.0330911	0.125993	0.077268	5.24603	3.30911	12.5993	7.7268	3	3	3	3
Q03135	CAV1	Caveolin-1	25000000	17100000	19500000	21000000	22000000	19700000	18100000	17400000	16500000	20500000	18900000	19100000	61600000	62700000	52000000	58500000	7.78958	7.79727	7.716	7.76716	20533300	20900000	17333300	19500000	0.197245	0.0551797	0.0462739	0.0447067	19.7245	5.51797	4.62739	4.47067	3	3	3	3
O15269	SPTLC1	Serine palmitoyltransferase 1	862663	1120000	1150000	1040000	1330000	1160000	1200000	1250000	1280000	1440000	1430000	1480000	3132660	3530000	3730000	4350000	6.49591	6.54777	6.57171	6.63849	1044220	1176670	1243330	1450000	0.151259	0.123838	0.032505	0.0182466	15.1259	12.3838	3.2505	1.82466	3	3	3	3
O15270	SPTLC2	Serine palmitoyltransferase 2	972751	1060000	1070000	1190000	1150000	1110000	983151	1140000	1230000	1250000	1200000	1260000	3102750	3450000	3353150	3710000	6.49175	6.53782	6.52545	6.56937	1034250	1150000	1117720	1236670	0.0517226	0.0347826	0.111767	0.0259937	5.17226	3.47826	11.1767	2.59937	3	3	3	3
O15294	OGT	UDP-N-acetylglucosamine--peptide N-acetylglucosaminyltransferase 110 kDa subunit	1210000	1210000	1130000	1260000	971305	1190000	1230000	1220000	1260000	1110000	1050000	1180000	3550000	3421300	3710000	3340000	6.55023	6.53419	6.56937	6.52375	1183330	1140440	1236670	1113330	0.0390321	0.13205	0.0168329	0.0584408	3.90321	13.205	1.68329	5.84408	3	3	3	3
O15305	PMM2	Phosphomannomutase 2	1600000	1580000	1200000	1330000	1600000	1660000	1890000	1980000	1980000	1570000	1960000	1350000	4380000	4590000	5850000	4880000	6.64147	6.66181	6.76716	6.68842	1460000	1530000	1950000	1626670	0.154376	0.114891	0.0266469	0.189912	15.4376	11.4891	2.66469	18.9912	3	3	3	3
O15305	PMM1	Phosphomannomutase 2	743358	958867	1010000	847057	994509	1030000	536599	975112	791199	1300000	532327	1590000	2712220	2871570	2302910	3422330	6.43332	6.45812	6.36228	6.53432	904075	957189	767637	1140780	0.156529	0.101353	0.28686	0.479076	15.6529	10.1353	28.686	47.9076	3	3	3	3
O15321	TM9SF1	Transmembrane 9 superfamily member 1	1780000	1370000	1060000	1180000	1480000	1270000	932044	1390000	1000000	1210000	898754	1710000	4210000	3930000	3322040	3818750	6.62428	6.59439	6.5214	6.58192	1403330	1310000	1107350	1272920	0.257356	0.117518	0.223174	0.321518	25.7356	11.7518	22.3174	32.1518	3	3	3	3
O15327	INPP4B	Inositol polyphosphate 4-phosphatase type II	664092	653647	815754	693763	638484	631680	573808	764012	773650	626447	774003	640901	2133490	1963930	2111470	2041350	6.32909	6.29313	6.32458	6.30992	711164	654642	703823	680450	0.127576	0.0520129	0.160125	0.119539	12.7576	5.20129	16.0125	11.9539	3	3	3	3
O15344	MID1	E3 ubiquitin-protein ligase Midline-1	3720000	3960000	3110000	3640000	3160000	3700000	3880000	4100000	3910000	4120000	3460000	3520000	10790000	10500000	11890000	11100000	7.03302	7.02119	7.07518	7.04532	3596670	3500000	3963330	3700000	0.12184	0.0845637	0.0301018	0.0986394	12.184	8.45637	3.01018	9.86394	3	3	3	3
O15347	HMGB3	High mobility group protein B3	4400000	4150000	4130000	4500000	4290000	4640000	4430000	3880000	4150000	4100000	3980000	4630000	12680000	13430000	12460000	12710000	7.10312	7.12808	7.09552	7.10415	4226670	4476670	4153330	4236670	0.035594	0.0393513	0.0662155	0.0816398	3.5594	3.93513	6.62155	8.16398	3	3	3	3
O15355	PPM1G	Protein phosphatase 1G	1830000	1900000	2050000	2020000	1890000	1950000	2060000	2230000	1780000	2050000	1920000	2000000	5780000	5860000	6070000	5970000	6.76193	6.7679	6.78319	6.77597	1926670	1953330	2023330	1990000	0.0583381	0.0333093	0.112305	0.032952	5.83381	3.33093	11.2305	3.2952	3	3	3	3
O15357	INPPL1	Phosphatidylinositol 3,4,5-trisphosphate 5-phosphatase 2	3090000	3190000	2670000	2680000	2990000	2280000	2960000	2780000	2720000	2950000	2590000	2520000	8950000	7950000	8460000	8060000	6.95182	6.90037	6.92737	6.90634	2983330	2650000	2820000	2686670	0.0924881	0.134321	0.0442908	0.0858772	9.24881	13.4321	4.42908	8.58772	3	3	3	3
O15371	EIF3D	Eukaryotic translation initiation factor 3 subunit D	9020000	9850000	8860000	7930000	8440000	8530000	9120000	9010000	8950000	8520000	8650000	8600000	27730000	24900000	27080000	25770000	7.44295	7.3962	7.43265	7.41111	9243330	8300000	9026670	8590000	0.0574949	0.0389848	0.00955134	0.00763381	5.74949	3.89848	0.955134	0.763381	3	3	3	3
O15372	EIF3H	Eukaryotic translation initiation factor 3 subunit H	5950000	6390000	6760000	6360000	5900000	6250000	6000000	6750000	7360000	7200000	6930000	6530000	19100000	18510000	20110000	20660000	7.28103	7.26741	7.30341	7.31513	6366670	6170000	6703330	6886670	0.0636917	0.0389316	0.101621	0.048949	6.36917	3.89316	10.1621	4.8949	3	3	3	3
O15379	HDAC1	Histone deacetylase 3	2060000	2610000	3080000	2600000	2770000	2880000	2950000	3010000	3760000	2090000		2010000	7750000	8250000	9720000	4100000	6.8893	6.91645	6.98767	6.61278	2583330	2750000	3240000	2050000	0.197622	0.0512972	0.1393	0.0275944	19.7622	5.12972	13.93	2.75944	3	3	3	2
O15382	BCAT2	Branched-chain-amino-acid aminotransferase, mitochondrial	8650000	9470000	9130000	10400000	9510000	11100000	9400000	10800000	9720000	10200000	9600000	9650000	27250000	31010000	29920000	29450000	7.43537	7.4915	7.47596	7.46909	9083330	10336700	9973330	9816670	0.0453564	0.0770935	0.0735537	0.0339134	4.53564	7.70935	7.35537	3.39134	3	3	3	3
O15397	IPO8	Importin-8	2120000	1600000	2200000	1040000	2250000	2050000	1360000	1370000	1070000	1910000	1180000	2260000	5920000	5340000	3800000	5350000	6.77232	6.72754	6.57978	6.72835	1973330	1780000	1266670	1783330	0.165092	0.36439	0.13452	0.308988	16.5092	36.439	13.452	30.8988	3	3	3	3
O15400	STX7	Syntaxin-7	5820000	6060000	5080000	6570000	5400000	6610000	4650000	5250000	4980000	5220000	4900000	6130000	16960000	18580000	14880000	16250000	7.22943	7.26905	7.1726	7.21085	5653330	6193330	4960000	5416670	0.0903567	0.11098	0.0605846	0.117812	9.03567	11.098	6.05846	11.7812	3	3	3	3
O15417	TNRC18	Trinucleotide repeat-containing gene 18 protein	3690000	4290000	8040000	8440000	8470000	7110000	8730000	6230000	6890000	3610000		6210000	16020000	24020000	21850000	9820000	7.20466	7.38057	7.33945	6.99211	5340000	8006670	7283330	4910000	0.441467	0.0970043	0.177883	0.374435	44.1467	9.70043	17.7883	37.4435	3	3	3	2
O15427	SLC16A3	Monocarboxylate transporter 4	12500000	11000000	12600000	13400000	13100000	12800000	13900000	13600000	11900000	14200000	13900000	14000000	36100000	39300000	39400000	42100000	7.55751	7.59439	7.5955	7.62428	12033300	13100000	13133300	14033300	0.0744838	0.0229008	0.0821253	0.010885	7.44838	2.29008	8.21253	1.0885	3	3	3	3
O15431	SLC31A1	High affinity copper uptake protein 1	523519	653847	614528	649522	720810	573976	563326	321931	457815	600299	350831	811929	1791890	1944310	1343070	1763060	6.25331	6.28877	6.1281	6.24627	597298	648103	447691	587686	0.111922	0.113296	0.270311	0.392739	11.1922	11.3296	27.0311	39.2739	3	3	3	3
O15438	ABCC3	ATP-binding cassette sub-family C member 3	498693	498150	530202	518774	501986	420142	583520	774798	347238	575693		528733	1527040	1440900	1705560	1104430	6.18385	6.15863	6.23187	6.04314	509015	480301	568519	552213	0.036051	0.10987	0.376724	0.0601321	3.6051	10.987	37.6724	6.01321	3	3	3	2
O15439	ABCC4	ATP-binding cassette sub-family C member 4	288618	350302	357114	257604	375459	369777	343202	461094	411866	368009	451685	408527	996034	1002840	1216160	1228220	5.99827	6.00123	6.08499	6.08928	332011	334280	405387	409407	0.113652	0.198828	0.146064	0.102209	11.3652	19.8828	14.6064	10.2209	3	3	3	3
O15440	ABCC5	ATP-binding cassette sub-family C member 5	659765	1150000	684026	799037	852905	674669	1020000	863832	902433	685621	624169	1620000	2493790	2326610	2786260	2929790	6.39686	6.36672	6.44502	6.46684	831264	775537	928755	976597	0.332386	0.11787	0.0875833	0.571423	33.2386	11.787	8.75833	57.1423	3	3	3	3
O15460	P4HA2	Prolyl 4-hydroxylase subunit alpha-2	16500000	17900000	19000000	21600000	20200000	18700000	19500000	21200000	17900000	20600000	23500000	21100000	53400000	60500000	58600000	65200000	7.72754	7.78176	7.7679	7.81425	17800000	20166700	19533300	21733300	0.0703931	0.0719151	0.0844839	0.0713314	7.03931	7.19151	8.44839	7.13314	3	3	3	3
O15488	GYG2	Glycogenin-2	557554	1060000	537867	316517	826816	571102	1170000	1290000	1120000	581798	815046	335144	2155420	1714440	3580000	1731990	6.33353	6.23412	6.55388	6.23855	718474	571478	1193330	577329	0.411893	0.446473	0.0732142	0.415676	41.1893	44.6473	7.32142	41.5676	3	3	3	3
O15498	YKT6	Synaptobrevin homolog YKT6	3600000	3100000	3360000	3140000	3340000	3310000	2980000	3530000	3370000	3270000	3300000	3270000	10060000	9790000	9880000	9840000	7.0026	6.99078	6.99476	6.993	3353330	3263330	3293330	3280000	0.0745726	0.0330515	0.0859013	0.00528064	7.45726	3.30515	8.59013	0.528064	3	3	3	3
O15511	ARPC5	Actin-related protein 2/3 complex subunit 5	14400000	14900000	14200000	13300000	15000000	12500000	10700000	10900000	12600000	13200000	15500000	16600000	43500000	40800000	34200000	45300000	7.63849	7.61066	7.53403	7.6561	14500000	13600000	11400000	15100000	0.0248659	0.0938761	0.0915816	0.114896	2.48659	9.38761	9.15816	11.4896	3	3	3	3
O15511	ARPC5	Actin-related protein 2/3 complex subunit 5	1450000	924836	1670000	1470000	1490000	1770000	1110000		1600000	1210000	1350000	1470000	4044840	4730000	2710000	4030000	6.6069	6.67486	6.43297	6.60531	1348280	1576670	1355000	1343330	0.283958	0.106383	0.255707	0.0968696	28.3958	10.6383	25.5707	9.68696	3	3	2	3
O15530	PDPK1	3-phosphoinositide-dependent protein kinase 1	1340000	1760000	1100000	1250000	1430000	1430000	1100000	1670000	1450000	1720000	1680000	1730000	4200000	4110000	4220000	5130000	6.62325	6.61384	6.62531	6.71012	1400000	1370000	1406670	1710000	0.238618	0.0758562	0.204356	0.0154722	23.8618	7.58562	20.4356	1.54722	3	3	3	3
O15533	TAPBP	Tapasin	4050000	3390000	4050000	3900000	3550000	3290000	2510000	3470000	2660000	3210000	2930000	3270000	11490000	10740000	8640000	9410000	7.06032	7.031	6.93651	6.97359	3830000	3580000	2880000	3136670	0.0994912	0.0855041	0.179316	0.0578561	9.94912	8.55041	17.9316	5.78561	3	3	3	3
O15541	RNF113A	E3 ubiquitin-protein ligase RNF113A	464696	418435	386246	322841	396265	384041	155701	277242	294219	243567	335245	345382	1269380	1103150	727162	924194	6.10359	6.04263	5.86163	5.96576	423126	367716	242387	308065	0.0931988	0.106986	0.311695	0.18206	9.31988	10.6986	31.1695	18.206	3	3	3	3
O43143	DHX15	ATP-dependent RNA helicase DHX15	13200000	16900000	15900000	12900000	14400000	14100000	16400000	17600000	17000000	16800000	16500000	15000000	46000000	41400000	51000000	48300000	7.66276	7.617	7.70757	7.68395	15333300	13800000	17000000	16100000	0.124825	0.0575163	0.0352941	0.0598985	12.4825	5.75163	3.52941	5.98985	3	3	3	3
O43143	DHX15	ATP-dependent RNA helicase DHX15	7130000	8900000	7110000	7950000	8000000	7700000	9590000	8990000	9090000	9090000	8640000	9040000	23140000	23650000	27670000	26770000	7.36436	7.37383	7.44201	7.42765	7713330	7883330	9223330	8923330	0.133241	0.0203883	0.0348524	0.0276404	13.3241	2.03883	3.48524	2.76404	3	3	3	3
O43148	RNMT	mRNA cap guanine-N7 methyltransferase	3430000	3880000	4270000	3210000	3900000	3630000	4600000	5310000	4750000	4240000	4000000	3000000	11580000	10740000	14660000	11240000	7.06371	7.031	7.16613	7.05077	3860000	3580000	4886670	3746670	0.108901	0.0971248	0.0765778	0.175535	10.8901	9.71248	7.65778	17.5535	3	3	3	3
O43149	ZZEF1	Zinc finger ZZ-type and EF-hand domain-containing protein 1	839310	927642	1040000	946278	919042	1020000	1070000	1090000	1120000	826809	1100000	938056	2806950	2885320	3280000	2864860	6.44823	6.46019	6.51587	6.4571	935651	961773	1093330	954955	0.107502	0.0543083	0.0230178	0.143857	10.7502	5.43083	2.30178	14.3857	3	3	3	3
O43150	ASAP2	Arf-GAP with SH3 domain, ANK repeat and PH domain-containing protein 2			193576			420901	228825	535080	278906	350453			193576	420901	1042810	350453	5.28685	5.62418	6.01821	5.54463	193576	420901	347604	350453			0.472604				47.2604		1	1	3	1
O43150	ASAP1	Arf-GAP with SH3 domain, ANK repeat and PH domain-containing protein 2	242755		378058		357759	350261	500925	393599	401364	254291	351009	320805	620813	708020	1295890	926105	5.79296	5.85005	6.11257	5.96666	310406	354010	431963	308702	0.308221	0.0149767	0.138552	0.16029	30.8221	1.49767	13.8552	16.029	2	2	3	3
O43159	RRP8	Ribosomal RNA-processing protein 8	399465	486940	552825	565030	467186	455414	433117	622950	607374	468707	593195	426742	1439230	1487630	1663440	1488640	6.15813	6.17249	6.22101	6.17279	479743	495877	554480	496215	0.160363	0.121355	0.190073	0.174458	16.0363	12.1355	19.0073	17.4458	3	3	3	3
O43167	ZBTB24	Zinc finger and BTB domain-containing protein 24	53009.5	31822.2	51975	49030.7	63327.8	84920	56335.3	82925.4	77828.2	22359.3	24777.1	37066.7	136807	197278	217089	84203.1	5.13611	5.29508	5.33664	4.92533	45602.2	65759.5	72363	28067.7	0.26194	0.274756	0.195022	0.280984	26.194	27.4756	19.5022	28.0984	3	3	3	3
O43169	CYB5B	Cytochrome b5 type B	4120000	3770000	3650000	3930000	4420000	3350000	3590000	4360000	5440000	5130000	4850000	4730000	11540000	11700000	13390000	14710000	7.06221	7.06819	7.12678	7.16761	3846670	3900000	4463330	4903330	0.0634834	0.137341	0.208212	0.0418621	6.34834	13.7341	20.8212	4.18621	3	3	3	3
O43172	PRPF4	U4/U6 small nuclear ribonucleoprotein Prp4	1360000	1480000	1570000	1610000	1410000	1530000	1500000	1900000	1740000	1720000	1560000	1350000	4410000	4550000	5140000	4630000	6.64444	6.65801	6.71096	6.66558	1470000	1516670	1713330	1543330	0.0716711	0.0663722	0.117507	0.120235	7.16711	6.63722	11.7507	12.0235	3	3	3	3
O43175	PHGDH	D-3-phosphoglycerate dehydrogenase	9110000	12500000	8830000	8810000	9450000	9540000	10600000	12300000	12500000	10500000	9900000	8740000	30440000	27800000	35400000	29140000	7.48344	7.44404	7.549	7.46449	10146700	9266670	11800000	9713330	0.201332	0.0429536	0.0884772	0.0921131	20.1332	4.29536	8.84772	9.21131	3	3	3	3
O43181	NDUFS4	NADH dehydrogenase [ubiquinone] iron-sulfur protein 4, mitochondrial	8660000	8010000	9150000	10400000	10600000	10000000	8520000	9050000	8810000	11100000	11500000	11100000	25820000	31000000	26380000	33700000	7.41196	7.49136	7.42127	7.52763	8606670	10333300	8793330	11233300	0.0664448	0.029565	0.0301811	0.0205585	6.64448	2.9565	3.01811	2.05585	3	3	3	3
O43236	SEPTIN4	Septin-4	1630000	2140000	1800000	1610000	1740000	1470000	2020000	2120000			1840000	2030000	5570000	4820000	4140000	3870000	6.74586	6.68305	6.617	6.58771	1856670	1606670	2070000	1935000	0.139863	0.0840441	0.0341597	0.0694317	13.9863	8.40441	3.41597	6.94317	3	3	2	2
O43237	DYNC1LI2	Cytoplasmic dynein 1 light intermediate chain 2	3640000	4290000	3490000	3710000	3700000	3280000	3620000	3640000	3880000	3720000	3700000	3580000	11420000	10690000	11140000	11000000	7.05767	7.02898	7.04689	7.04139	3806670	3563330	3713330	3666670	0.111711	0.0688751	0.0389633	0.0206506	11.1711	6.88751	3.89633	2.06506	3	3	3	3
O43237	DYNC1LI1	Cytoplasmic dynein 1 light intermediate chain 2		132696	63530.9	192375				285995				227615	196227	192375	285995	227615	5.29276	5.28415	5.45636	5.3572	98113.4	192375	285995	227615	0.498475				49.8475				2	1	1	1
O43242	PSMD3	26S proteasome non-ATPase regulatory subunit 3	14400000	13400000	14300000	14400000	15700000	15000000	15100000	15300000	14700000	16500000	16900000	16200000	42100000	45100000	45100000	49600000	7.62428	7.65418	7.65418	7.69548	14033300	15033300	15033300	16533300	0.0392463	0.0432799	0.0203218	0.0212412	3.92463	4.32799	2.03218	2.12412	3	3	3	3
O43251	RBFOX2	RNA binding protein fox-1 homolog 2	3690000	3080000	3490000	1740000	2140000	2060000	2870000	2650000	2170000	1810000	2300000	2660000	10260000	5940000	7690000	6770000	7.01115	6.77379	6.88593	6.83059	3420000	1980000	2563330	2256670	0.0909258	0.106899	0.139645	0.189064	9.09258	10.6899	13.9645	18.9064	3	3	3	3
O43252	PAPSS1	Bifunctional 3'-phosphoadenosine 5'-phosphosulfate synthase 1	1410000	1700000	1210000	1160000	1130000	973064	1580000	1520000	1420000	1620000	1220000	767111	4320000	3263060	4520000	3607110	6.63548	6.51363	6.65514	6.55716	1440000	1087690	1506670	1202370	0.171093	0.0923006	0.0536476	0.354897	17.1093	9.23006	5.36476	35.4897	3	3	3	3
O43252	PAPSS1	Bifunctional 3'-phosphoadenosine 5'-phosphosulfate synthase 1	342004	996198	328143	1020000	291643		226043	867807	268041				1666340	1311640	1361890	0	6.22176	6.11781	6.13414		555448	655822	453964		0.687307	0.785315	0.790842		68.7307	78.5315	79.0842		3	2	3	0
O43264	ZW10	Centromere/kinetochore protein zw10 homolog	637923	1020000	903900	757654	853962	828929	923724	962205	981287	904876	855914	859106	2561820	2440540	2867220	2619900	6.40855	6.38749	6.45746	6.41828	853941	813515	955739	873299	0.22938	0.0614248	0.0306791	0.0313676	22.938	6.14248	3.06791	3.13676	3	3	3	3
O43272	PRODH	Proline dehydrogenase 1, mitochondrial		111326	183084	90772.3		41195.2	99357.2	71603.1	83936.9	93892.5			294410	131967	254897	93892.5	5.46895	5.12047	5.40636	4.97263	147205	65983.7	84965.7	93892.5	0.344693	0.531287	0.163662		34.4693	53.1287	16.3662		2	2	3	1
O43290	SART1	U4/U6.U5 tri-snRNP-associated protein 1	1050000	1260000	1510000	1280000	1260000	1350000	889453	1010000	910138	992166	924151	927963	3820000	3890000	2809590	2844280	6.58206	6.58995	6.44864	6.45397	1273330	1296670	936530	948093	0.180856	0.0364459	0.0688303	0.0403079	18.0856	3.64459	6.88303	4.03079	3	3	3	3
O43291	SPINT2	Kunitz-type protease inhibitor 2	92333.4	240053	241282	204981	207906	199079	105313	177143	140542	300648	125462	205343	573668	611966	422998	631453	5.75866	5.78673	5.62634	5.80034	191223	203989	140999	210484	0.44787	0.0220424	0.254733	0.416687	44.787	2.20424	25.4733	41.6687	3	3	3	3
O43292	GPAA1	Glycosylphosphatidylinositol anchor attachment 1 protein	5520000	4750000	5300000	4870000	5390000	5210000	4960000	4620000	3580000	5190000	5440000	5690000	15570000	15470000	13160000	16320000	7.19229	7.18949	7.11926	7.21272	5190000	5156670	4386670	5440000	0.0764182	0.0512096	0.163901	0.0459559	7.64182	5.12096	16.3901	4.59559	3	3	3	3
O43293	DAPK3	Death-associated protein kinase 3	1830000	1630000	1640000	1390000	1820000	1740000	1730000	1500000	1940000	1580000	2080000	1720000	5100000	4950000	5170000	5380000	6.70757	6.69461	6.71349	6.73078	1700000	1650000	1723330	1793330	0.0662908	0.138601	0.127704	0.143833	6.62908	13.8601	12.7704	14.3833	3	3	3	3
O43294	TGFB1I1	Transforming growth factor beta-1-induced transcript 1 protein	1450000	2060000	1080000	2490000	1190000	1460000	931862	1710000	1570000	1590000	1290000	1440000	4590000	5140000	4211860	4320000	6.66181	6.71096	6.62447	6.63548	1530000	1713330	1403950	1440000	0.323447	0.400405	0.295446	0.104167	32.3447	40.0405	29.5446	10.4167	3	3	3	3
O43301	HSPA12A	Heat shock 70 kDa protein 12A		169286	190943	122354	149771	125367	198669	193402	130155	227506	94623.9	133231	360229	397492	522226	455361	5.55658	5.59933	5.71786	5.65836	180114	132497	174075	151787	0.0850226	0.113475	0.219027	0.450347	8.50226	11.3475	21.9027	45.0347	2	3	3	3
O43303	CCP110	Centriolar coiled-coil protein of 110 kDa		115902	116602	135389	52569.6	119494	51639.9			70668.5	43875.1	35728.5	232504	307453	51639.9	150272	5.36643	5.48778	4.71299	5.17688	116252	102484	51639.9	50090.7	0.00425777	0.428864		0.364948	0.425777	42.8864		36.4948	2	3	1	3
O43306	ADCY6	Adenylate cyclase type 6	910070	1040000	1250000	684673	1050000	1000000	1190000	941977	1130000	1110000	677603	599059	3200070	2734670	3261980	2386660	6.50516	6.4369	6.51348	6.37779	1066690	911558	1087330	795554	0.160805	0.21729	0.119009	0.345841	16.0805	21.729	11.9009	34.5841	3	3	3	3
O43306	ADCY5	Adenylate cyclase type 6	2070000	2290000	1640000	2100000	1960000	1890000	1640000	1250000	1910000	1480000	1330000	1190000	6000000	5950000	4800000	4000000	6.77815	6.77452	6.68124	6.60206	2000000	1983330	1600000	1333330	0.165303	0.0539127	0.207383	0.108772	16.5303	5.39127	20.7383	10.8772	3	3	3	3
O43310	CTIF	CBP80/20-dependent translation initiation factor	553196	347201	667626	507791	591894	598931	643096	714023	607186	446731	453054	416117	1568020	1698620	1964300	1315900	6.19535	6.2301	6.29321	6.11922	522674	566205	654768	438634	0.310668	0.089562	0.0830317	0.0450373	31.0668	8.9562	8.30317	4.50373	3	3	3	3
O43314	PPIP5K2	Inositol hexakisphosphate and diphosphoinositol-pentakisphosphate kinase 2	479876	561066	688488	533872	665713	610722	765773	775806	827436	832758	770241	742200	1729430	1810310	2369020	2345200	6.2379	6.25775	6.37457	6.37018	576477	603436	789672	781733	0.182412	0.109741	0.0419002	0.059304	18.2412	10.9741	4.19002	5.9304	3	3	3	3
O43318	MAP3K7	Mitogen-activated protein kinase kinase kinase 7	1350000	1340000	1420000	1160000	1250000	1140000	1370000	1280000	1150000	1390000	1250000	1170000	4110000	3550000	3800000	3810000	6.61384	6.55023	6.57978	6.58092	1370000	1183330	1266670	1270000	0.0318168	0.0495166	0.0873193	0.0876813	3.18168	4.95166	8.73193	8.76813	3	3	3	3
O43324	EEF1E1	Eukaryotic translation elongation factor 1 epsilon-1	3890000	2770000	4570000	4690000	4960000	3900000	3770000	3900000	4060000	3580000	4220000	3880000	11230000	13550000	11730000	11680000	7.05038	7.13194	7.0693	7.06744	3743330	4516670	3910000	3893330	0.24281	0.121959	0.0371505	0.0822453	24.281	12.1959	3.71505	8.22453	3	3	3	3
O43347	MSI1	RNA-binding protein Musashi homolog 1	822573	7140000	450512		373437	455301	433095	436876	521673	432618	378355	443910	8413080	828738	1391640	1254880	6.92496	5.91842	6.14353	6.0986	2804360	414369	463881	418294	1.34055	0.139698	0.107969	0.0837837	134.055	13.9698	10.7969	8.37837	3	2	3	3
O43390	HNRNPR	Heterogeneous nuclear ribonucleoprotein R	17700000	20600000	19600000	16500000	19000000	17800000	20100000	21100000	21500000	19500000	17700000	19200000	57900000	53300000	62700000	56400000	7.76268	7.72673	7.79727	7.75128	19300000	17766700	20900000	18800000	0.076326	0.0703752	0.0345029	0.051296	7.6326	7.03752	3.45029	5.1296	3	3	3	3
O43390	HNRNPR	Heterogeneous nuclear ribonucleoprotein R	22700000	27300000	21100000	26100000	24000000	23300000	20600000	28400000	24600000	24300000	21500000	22100000	71100000	73400000	73600000	67900000	7.85187	7.8657	7.86688	7.83187	23700000	24466700	24533300	22633300	0.13581	0.0595572	0.158985	0.065135	13.581	5.95572	15.8985	6.5135	3	3	3	3
O43395	PRPF3	U4/U6 small nuclear ribonucleoprotein Prp3	2330000	2250000	2010000	1790000	1900000	1850000	2050000	2270000	2110000	2490000	2170000	2460000	6590000	5540000	6430000	7120000	6.81889	6.74351	6.80821	6.85248	2196670	1846670	2143330	2373330	0.0758118	0.0298244	0.0530598	0.0744647	7.58118	2.98244	5.30598	7.44647	3	3	3	3
O43396	TXNL1	Thioredoxin-like protein 1	16300000	17000000	16500000	15400000	16300000	17700000	17600000	18500000	17900000	16300000	16700000	16100000	49800000	49400000	54000000	49100000	7.69723	7.69373	7.73239	7.69108	16600000	16466700	18000000	16366700	0.0217202	0.070386	0.0254588	0.0186663	2.17202	7.0386	2.54588	1.86663	3	3	3	3
O43399	TPD52L2	Tumor protein D54	3750000	3570000	3610000	3590000	3370000	3400000	3360000	3390000	3800000	3620000	3410000	3570000	10930000	10360000	10550000	10600000	7.03862	7.01536	7.02325	7.02531	3643330	3453330	3516670	3533330	0.0259423	0.0345474	0.0699048	0.0310462	2.59423	3.45474	6.99048	3.10462	3	3	3	3
O43402	EMC8	ER membrane protein complex subunit 8	5650000	4990000	5040000	5000000	5630000	4770000	5420000	5380000	4840000	6460000	4910000	5730000	15680000	15400000	15640000	17100000	7.19535	7.18752	7.19424	7.233	5226670	5133330	5213330	5700000	0.0703065	0.0867339	0.0621357	0.136041	7.03065	8.67339	6.21357	13.6041	3	3	3	3
O43414	ERI3	ERI1 exoribonuclease 3	2600000	2400000	2150000	1970000	2220000	2370000	2900000	3400000	2010000	2350000	2180000	1260000	7150000	6560000	8310000	5790000	6.85431	6.8169	6.9196	6.76268	2383330	2186670	2770000	1930000	0.0945996	0.0924112	0.254173	0.30385	9.45996	9.24112	25.4173	30.385	3	3	3	3
O43426	SYNJ1	Synaptojanin-1	1160000	574797	769029	990718	699049	765855	723850	940120	965920	849990	871496	629607	2503830	2455620	2629890	2351090	6.3986	6.39016	6.41994	6.37127	834609	818541	876630	783698	0.357128	0.18668	0.151647	0.17083	35.7128	18.668	15.1647	17.083	3	3	3	3
O43427	FIBP	Acidic fibroblast growth factor intracellular-binding protein	192644			407209				290649		607302		467773	192644	407209	290649	1075080	5.28476	5.60982	5.46337	6.03144	192644	407209	290649	537538				0.183544				18.3544	1	1	1	2
O43432	EIF4G3	Eukaryotic translation initiation factor 4 gamma 3	2390000	2940000	2720000	2660000	2570000	2630000	2490000	2440000	2570000	2440000	2530000	2000000	8050000	7860000	7500000	6970000	6.9058	6.89542	6.87506	6.84323	2683330	2620000	2500000	2323330	0.103165	0.0174907	0.0262298	0.122069	10.3165	1.74907	2.62298	12.2069	3	3	3	3
O43432	EIF4G1	Eukaryotic translation initiation factor 4 gamma 3	7410000	9200000	7210000	7460000	6990000	7130000	7150000	9130000	8090000	8300000	7130000	7070000	23820000	21580000	24370000	22500000	7.37694	7.33405	7.38686	7.35218	7940000	7193330	8123330	7500000	0.138006	0.0335472	0.121923	0.0924626	13.8006	3.35472	12.1923	9.24626	3	3	3	3
O43447	PPIH	Peptidyl-prolyl cis-trans isomerase H	2550000	3150000	2370000	1440000	2700000	2620000	2730000	2410000	3050000	2890000	3100000	2930000	8070000	6760000	8190000	8920000	6.90687	6.82995	6.91328	6.95036	2690000	2253330	2730000	2973330	0.151826	0.313093	0.117216	0.0375016	15.1826	31.3093	11.7216	3.75016	3	3	3	3
O43464	HTRA2	Serine protease HTRA2, mitochondrial	1680000	1750000	2180000	2430000	2020000	2300000	2210000	1720000	1630000	2020000	2080000	2690000	5610000	6750000	5560000	6790000	6.74896	6.8293	6.74507	6.83187	1870000	2250000	1853330	2263330	0.144781	0.0931215	0.168423	0.163794	14.4781	9.31215	16.8423	16.3794	3	3	3	3
O43464	HTRA2	Serine protease HTRA2, mitochondrial	4650000	4670000	4080000	4640000	4980000	4810000	3940000	3420000	2630000	3560000	5400000	4630000	13400000	14430000	9990000	13590000	7.1271	7.15927	6.99957	7.13322	4466670	4810000	3330000	4530000	0.0750028	0.035343	0.198084	0.203988	7.50028	3.5343	19.8084	20.3988	3	3	3	3
O43488	AKR7A2	Aflatoxin B1 aldehyde reductase member 2	3320000	2950000	3460000	3720000	3410000	3950000	3360000	3910000	3940000	3390000	3430000	3340000	9730000	11080000	11210000	10160000	6.98811	7.04454	7.04961	7.00689	3243330	3693330	3736670	3386670	0.0812442	0.0733716	0.0873901	0.0133147	8.12442	7.33716	8.73901	1.33147	3	3	3	3
O43491	EPB41L2	Band 4.1-like protein 2	1120000	1310000	1150000	1110000	868279	777404	1150000	1240000	1410000	1310000	1020000	1750000	3580000	2755680	3800000	4080000	6.55388	6.44023	6.57978	6.61066	1193330	918561	1266670	1360000	0.0855953	0.187146	0.104238	0.270264	8.55953	18.7146	10.4238	27.0264	3	3	3	3
O43491	EPB41L1	Band 4.1-like protein 2	1540000	1900000	1750000	1540000	1990000	1690000	2040000	1590000	1670000	1920000	2140000	1970000	5190000	5220000	5300000	6030000	6.71517	6.71767	6.72428	6.78032	1730000	1740000	1766670	2010000	0.104527	0.131683	0.135888	0.0573759	10.4527	13.1683	13.5888	5.73759	3	3	3	3
O43491	EPB41L2	Band 4.1-like protein 2	6110000	6030000	6760000	5930000	6440000	6300000	5960000	6170000	6190000	5430000	6070000	6490000	18900000	18670000	18320000	17990000	7.27646	7.27114	7.26293	7.25503	6300000	6223330	6106670	5996670	0.0635516	0.042341	0.0208641	0.0890147	6.35516	4.2341	2.08641	8.90147	3	3	3	3
O43493	TGOLN2	Trans-Golgi network integral membrane protein 2		108308	153687	199322	175596	189511	164719	156693	199301	180260		218926	261995	564429	520713	399186	5.41829	5.75161	5.7166	5.60118	130998	188143	173571	199593	0.24495	0.0633668	0.130444	0.136984	24.495	6.33668	13.0444	13.6984	2	3	3	2
O43505	B4GAT1	Beta-1,4-glucuronyltransferase 1	665788	949696	1240000	1490000	1380000	1390000	1250000	1540000	1480000	1060000	1140000	1030000	2855480	4260000	4270000	3230000	6.45568	6.62941	6.63043	6.5092	951828	1420000	1423330	1076670	0.301643	0.0428364	0.10755	0.0528134	30.1643	4.28364	10.755	5.28134	3	3	3	3
O43567	RNF13	E3 ubiquitin-protein ligase RNF13	1100000		1960000	1880000	1710000	1110000	1640000	1420000	1260000		807274	1340000	3060000	4700000	4320000	2147270	6.48572	6.6721	6.63548	6.33189	1530000	1566670	1440000	1073640	0.397459	0.258202	0.132492	0.350858	39.7459	25.8202	13.2492	35.0858	2	3	3	2
O43583	DENR	Density-regulated protein	4990000	4760000	4380000	3390000	3450000	3620000	1790000	3730000	4040000	4580000	5740000	3900000	14130000	10460000	9560000	14220000	7.15014	7.01953	6.98046	7.1529	4710000	3486670	3186670	4740000	0.0654052	0.0342171	0.382669	0.196282	6.54052	3.42171	38.2669	19.6282	3	3	3	3
O43592	XPOT	Exportin-T	2150000	2360000	1930000	1970000	1910000	2090000	2180000	2380000	2460000	2100000	2040000	2020000	6440000	5970000	7020000	6160000	6.80889	6.77597	6.84634	6.78958	2146670	1990000	2340000	2053330	0.100164	0.046056	0.0616334	0.020276	10.0164	4.6056	6.16334	2.0276	3	3	3	3
O43598	DNPH1	2'-deoxynucleoside 5'-phosphate N-hydrolase 1	9000000	6840000	8600000	5950000	8670000	8780000	6040000	10100000	8160000	8570000	8590000	7330000	24440000	23400000	24300000	24490000	7.3881	7.36922	7.38561	7.38899	8146670	7800000	8100000	8163330	0.141057	0.205524	0.250699	0.0884145	14.1057	20.5524	25.0699	8.84145	3	3	3	3
O43602	DCX	Neuronal migration protein doublecortin			53925.3		85350.8	94244.2		131750	121435	177985	86986.6	148898	53925.3	179595	253185	413870	4.73179	5.25429	5.40344	5.61686	53925.3	89797.5	126592	137957		0.0700308	0.0576164	0.336884		7.00308	5.76164	33.6884	1	2	2	3
O43602	DCLK2	Neuronal migration protein doublecortin	97882.4		133611					80442.9	121786	70040.8	82756.4	36144.3	231493	0	202229	188941	5.36454		5.30584	5.27633	115747		101114	62980.5	0.218269		0.289118	0.382575	21.8269		28.9118	38.2575	2	0	2	3
O43615	TIMM44	Mitochondrial import inner membrane translocase subunit TIM44	4450000	5670000	4120000	3610000	4120000	4560000	5770000	5550000	5460000	4940000	4490000	4830000	14240000	12290000	16780000	14260000	7.15351	7.08955	7.22479	7.15412	4746670	4096670	5593330	4753330	0.17201	0.116053	0.0285122	0.0493531	17.201	11.6053	2.85122	4.93531	3	3	3	3
O43617	TRAPPC3	Trafficking protein particle complex subunit 3	2480000	2470000	2360000	2210000	2430000	2540000	2210000	2100000	2520000	2380000	2560000	2300000	7310000	7180000	6830000	7240000	6.86392	6.85612	6.83442	6.85974	2436670	2393330	2276670	2413330	0.0273256	0.0702066	0.0956626	0.0551795	2.73256	7.02066	9.56626	5.51795	3	3	3	3
O43633	CHMP2A	Charged multivesicular body protein 2a	11900000	8450000	12300000	10900000	10700000	11000000	10500000	10800000	9880000	11700000	10700000	11900000	32650000	32600000	31180000	34300000	7.51388	7.51322	7.49388	7.53529	10883300	10866700	10393300	11433300	0.194499	0.014057	0.0451428	0.0562312	19.4499	1.4057	4.51428	5.62312	3	3	3	3
O43639	NCK2	Cytoplasmic protein NCK2	2680000	1170000	1790000	1950000	2100000	2530000	1850000	2570000	2460000	2210000	1910000	2280000	5640000	6580000	6880000	6400000	6.75128	6.81823	6.83759	6.80618	1880000	2193330	2293330	2133330	0.40373	0.137259	0.169124	0.0921345	40.373	13.7259	16.9124	9.21345	3	3	3	3
O43639	NCK1	Cytoplasmic protein NCK2	801657	741200	816393	760413	817739	765632	714297	753439	631910	652563	788195	666089	2359250	2343780	2099650	2106850	6.37277	6.36992	6.32215	6.32363	786417	781261	699882	702282	0.0506677	0.0405731	0.0886344	0.106381	5.06677	4.05731	8.86344	10.6381	3	3	3	3
O43657	TSPAN6	Tetraspanin-6	29442.5		320719		312824	202153		255418	252300			282175	350162	514977	507718	282175	5.54427	5.71179	5.70562	5.45052	175081	257488	253859	282175	1.17639	0.303921	0.00868497		117.639	30.3921	0.868497		2	2	2	1
O43660	PLRG1	Pleiotropic regulator 1	921759	750667	1000000	841280	923677	939697	922694	886665	977544	822634	845775	869267	2672430	2704650	2786900	2537680	6.42691	6.43211	6.44512	6.40444	890809	901551	928968	845892	0.143146	0.0585741	0.0492624	0.0275647	14.3146	5.85741	4.92624	2.75647	3	3	3	3
O43670	ZNF207	BUB3-interacting and GLEBS motif-containing protein ZNF207	2350000	2590000	2810000	2950000	2920000	2610000	2400000	3260000	3250000	3210000	2990000	3010000	7750000	8480000	8910000	9210000	6.8893	6.9284	6.94988	6.96426	2583330	2826670	2970000	3070000	0.0890603	0.0665934	0.166215	0.0396271	8.90603	6.65934	16.6215	3.96271	3	3	3	3
O43674	NDUFB5	NADH dehydrogenase [ubiquinone] 1 beta subcomplex subunit 5, mitochondrial	10700000	6400000	9610000	9420000	12000000	10200000	9300000	8620000	9140000	7570000	10200000	10300000	26710000	31620000	27060000	28070000	7.42667	7.49996	7.43233	7.44824	8903330	10540000	9020000	9356670	0.251075	0.125539	0.0394155	0.165455	25.1075	12.5539	3.94155	16.5455	3	3	3	3
O43676	NDUFB3	NADH dehydrogenase [ubiquinone] 1 beta subcomplex subunit 3	12200000	12200000	14600000	13100000	15100000	14100000	15100000	13000000	12100000	15100000	15200000	16500000	39000000	42300000	40200000	46800000	7.59106	7.62634	7.60423	7.67025	13000000	14100000	13400000	15600000	0.106588	0.070922	0.114887	0.0500657	10.6588	7.0922	11.4887	5.00657	3	3	3	3
O43678	NDUFA2	NADH dehydrogenase [ubiquinone] 1 alpha subcomplex subunit 2	13000000	13700000	14000000	14500000	13600000	13600000	13800000	13200000	14300000	13000000	13700000	15400000	40700000	41700000	41300000	42100000	7.60959	7.62014	7.61595	7.62428	13566700	13900000	13766700	14033300	0.0378251	0.0373824	0.0400066	0.0879502	3.78251	3.73824	4.00066	8.79502	3	3	3	3
O43681	GET3	ATPase GET3	6920000	7220000	8300000	6550000	7680000	7280000	7230000	8960000	8510000	8610000	8920000	7310000	22440000	21510000	24700000	24840000	7.35102	7.33264	7.3927	7.39515	7480000	7170000	8233330	8280000	0.0970334	0.0799128	0.109017	0.103167	9.70334	7.99128	10.9017	10.3167	3	3	3	3
O43684	BUB3	Mitotic checkpoint protein BUB3	8090000	8770000	7820000	7690000	8040000	7020000	9050000	8430000	8990000	9180000	8620000	8230000	24680000	22750000	26470000	26030000	7.39235	7.35698	7.42275	7.41547	8226670	7583330	8823330	8676670	0.0595045	0.0683471	0.0387558	0.0550359	5.95045	6.83471	3.87558	5.50359	3	3	3	3
O43707	ACTN4	Alpha-actinin-4	65900000	62700000	69000000	66000000	77000000	75600000	60400000	54900000	56100000	63500000	61500000	62700000	197600000	218600000	171400000	187700000	8.29579	8.33965	8.23401	8.27346	65866700	72866700	57133300	62566700	0.0478259	0.0821743	0.0506174	0.0160892	4.78259	8.21743	5.06174	1.60892	3	3	3	3
O43707	ACTN1	Alpha-actinin-4	63500000	49100000	57100000	60300000	69100000	65500000	38700000	52300000	55200000	58800000	60400000	44000000	169700000	194900000	146200000	163200000	8.22968	8.28981	8.16495	8.21272	56566700	64966700	48733300	54400000	0.127545	0.0680992	0.180765	0.166216	12.7545	6.80992	18.0765	16.6216	3	3	3	3
O43707	ACTN1	Alpha-actinin-4	60900000	18500000	72100000	40200000	70400000	76100000	81200000	51300000	71000000	52300000	63700000	44600000	151500000	186700000	203500000	160600000	8.18041	8.27114	8.30856	8.20575	50500000	62233300	67833300	53533300	0.559861	0.310012	0.224071	0.179506	55.9861	31.0012	22.4071	17.9506	3	3	3	3
O43707	ACTN1	Alpha-actinin-4	65300000	77800000	52400000	74500000	58700000	69500000	50500000	50000000	44400000	41700000	37900000	41300000	195500000	202700000	144900000	120900000	8.29115	8.30685	8.16107	8.08243	65166700	67566700	48300000	40300000	0.194893	0.119519	0.0701188	0.0518129	19.4893	11.9519	7.01188	5.18129	3	3	3	3
O43707	ACTN1	Alpha-actinin-4	34600000	31900000	34300000	34900000	38100000	35000000	32000000	31500000	32700000	33400000	31800000	29800000	100800000	108000000	96200000	95000000	8.00346	8.03342	7.98318	7.97772	33600000	36000000	32066700	31666700	0.0440436	0.0505372	0.0187974	0.0569589	4.40436	5.05372	1.87974	5.69589	3	3	3	3
O43708	GSTZ1	Maleylacetoacetate isomerase	1440000	2090000	1420000	1230000	1320000	1450000	2150000	2100000	1890000	1490000	1400000	1510000	4950000	4000000	6140000	4400000	6.69461	6.60206	6.78817	6.64345	1650000	1333330	2046670	1466670	0.23102	0.0829533	0.0674078	0.0399509	23.102	8.29533	6.74078	3.99509	3	3	3	3
O43719	HTATSF1	HIV Tat-specific factor 1	2320000	2880000	2840000	2610000	2780000	2570000	2760000	2520000	2980000	2660000	2980000	3110000	8040000	7960000	8260000	8750000	6.90526	6.90091	6.91698	6.94201	2680000	2653330	2753330	2916670	0.116571	0.0420244	0.0835614	0.0794018	11.6571	4.20244	8.35614	7.94018	3	3	3	3
O43731	KDELR3	ER lumen protein-retaining receptor 3	1150000		1190000		1270000	1180000	829599	1200000	1300000	1230000	932523	1230000	2340000	2450000	3329600	3392520	6.36922	6.38917	6.52239	6.53052	1170000	1225000	1109870	1130840	0.0241746	0.0519507	0.223284	0.151877	2.41746	5.19507	22.3284	15.1877	2	2	3	3
O43741	PRKAB2	5'-AMP-activated protein kinase subunit beta-2	2420000	2120000	2360000	2020000	2400000	2280000	2070000	2220000	2060000	1900000	2260000	2270000	6900000	6700000	6350000	6430000	6.83885	6.82607	6.80277	6.80821	2300000	2233330	2116670	2143330	0.0690196	0.0869779	0.0423443	0.0983478	6.90196	8.69779	4.23443	9.83478	3	3	3	3
O43741	PRKAB1	5'-AMP-activated protein kinase subunit beta-2			527282	446247		175521	515034	652187	476330			469894	527282	621768	1643550	469894	5.72204	5.79363	6.21578	5.672	527282	310884	547850	469894		0.615767	0.168672			61.5767	16.8672		1	2	3	1
O43747	AP1G1	AP-1 complex subunit gamma-1	3150000	2560000	2630000	2580000	2970000	2890000	2570000	2390000	2580000	2650000	2560000	2180000	8340000	8440000	7540000	7390000	6.92117	6.92634	6.87737	6.86864	2780000	2813330	2513330	2463330	0.115948	0.0732204	0.0425438	0.101272	11.5948	7.32204	4.25438	10.1272	3	3	3	3
O43752	STX6	Syntaxin-6	107125		71362.9	448224		225755		209309			150061		178488	673979	209309	150061	5.25161	5.82865	5.32079	5.17627	89243.9	336990	209309	150061	0.283354	0.466808			28.3354	46.6808			2	2	1	1
O43759	SYNGR1	Synaptogyrin-1	452665	928442	1400000	754469	1450000	1390000	1090000	1400000	1280000	1060000	1270000	1570000	2781110	3594470	3770000	3900000	6.44422	6.55563	6.57634	6.59106	927036	1198160	1256670	1300000	0.51095	0.321672	0.124386	0.197169	51.095	32.1672	12.4386	19.7169	3	3	3	3
O43760	SYNGR2	Synaptogyrin-2	5320000	3950000	4290000	5430000	4410000	4470000	4460000	4460000	4320000	4100000	3180000	4360000	13560000	14310000	13240000	11640000	7.13226	7.15564	7.12189	7.06595	4520000	4770000	4413330	3880000	0.157826	0.119992	0.0183147	0.159794	15.7826	11.9992	1.83147	15.9794	3	3	3	3
O43761	SYNGR3	Synaptogyrin-3	1350000	1490000	711744	1310000	2250000	2060000	2060000	1420000	1570000	1460000	1530000	1500000	3551740	5620000	5050000	4490000	6.55044	6.74974	6.70329	6.65225	1183910	1873330	1683330	1496670	0.350414	0.265316	0.19884	0.0234647	35.0414	26.5316	19.884	2.34647	3	3	3	3
O43765	SGTA	Small glutamine-rich tetratricopeptide repeat-containing protein alpha	1250000	1380000	1140000	1710000	1010000	1190000	1470000	2230000	2270000	2080000	1470000	1060000	3770000	3910000	5970000	4610000	6.57634	6.59218	6.77597	6.6637	1256670	1303330	1990000	1536670	0.0956012	0.278901	0.226521	0.334007	9.56012	27.8901	22.6521	33.4007	3	3	3	3
O43766	LIAS	Lipoyl synthase, mitochondrial				260638									0	260638	0	0		5.41604				260638											0	1	0	0
O43768	ENSA	Alpha-endosulfine	508702	228809	304597	451684			279121	477343		306298	386681	526426	1042110	451684	756464	1219400	6.01791	5.65483	5.87879	6.08615	347369	451684	378232	406468	0.416749		0.370577	0.274044	41.6749		37.0577	27.4044	3	1	2	3
O43768	ARPP19	Alpha-endosulfine	1320000	1070000	1740000	1100000	635110	511165	867633	1170000	819809	1420000	715745	1160000	4130000	2246280	2857440	3295740	6.61595	6.35146	6.45598	6.51795	1376670	748758	952481	1098580	0.245939	0.414597	0.199362	0.324165	24.5939	41.4597	19.9362	32.4165	3	3	3	3
O43772	SLC25A20	Mitochondrial carnitine/acylcarnitine carrier protein	8330000	7780000	8410000	8570000	8830000	8300000	8930000	8140000	8700000	9090000	8200000	8970000	24520000	25700000	25770000	26260000	7.38952	7.40993	7.41111	7.41929	8173330	8566670	8590000	8753330	0.0419629	0.0309357	0.0473021	0.0551724	4.19629	3.09357	4.73021	5.51724	3	3	3	3
O43776	NARS1	Asparagine--tRNA ligase, cytoplasmic	27500000	27800000	25000000	21700000	25300000	27800000	25600000	27600000	26900000	25700000	24300000	23900000	80300000	74800000	80100000	73900000	7.90472	7.8739	7.90363	7.86864	26766700	24933300	26700000	24633300	0.0574339	0.122987	0.0380108	0.0383693	5.74339	12.2987	3.80108	3.83693	3	3	3	3
O43790	KRT86	Keratin, type II cuticular Hb6		2500000									1610000		2500000	0	0	1610000	6.39794			6.20683	2500000			1610000									1	0	0	1
O43795	MYO1B	Unconventional myosin-Ib	3200000	3600000	3560000	3350000	3580000	3250000	3460000	3930000	3910000	3770000	3750000	3330000	10360000	10180000	11300000	10850000	7.01536	7.00775	7.05308	7.03543	3453330	3393330	3766670	3616670	0.0637943	0.0498666	0.0705582	0.0686992	6.37943	4.98666	7.05582	6.86992	3	3	3	3
O43808	SLC25A17	Peroxisomal membrane protein PMP34	451047	1230000	983729	899231	1160000	1080000	1250000	716899	1230000	1210000	1120000	1230000	2664780	3139230	3196900	3560000	6.42566	6.49682	6.50473	6.55145	888259	1046410	1065630	1186670	0.448243	0.127665	0.283567	0.0493775	44.8243	12.7665	28.3567	4.93775	3	3	3	3
O43809	NUDT21	Cleavage and polyadenylation specificity factor subunit 5	5100000	5630000	5760000	4560000	5850000	6030000	5370000	6010000	5780000	6050000	5900000	5940000	16490000	16440000	17160000	17890000	7.21722	7.2159	7.23452	7.25261	5496670	5480000	5720000	5963330	0.0636056	0.146316	0.0566768	0.0130254	6.36056	14.6316	5.66768	1.30254	3	3	3	3
O43813	LANCL1	Glutathione S-transferase LANCL1	10600000	10800000	9920000	8850000	10000000	10900000	10600000	11000000	10500000	10200000	9980000	10200000	31320000	29750000	32100000	30380000	7.49582	7.47349	7.50651	7.48259	10440000	9916670	10700000	10126700	0.0441861	0.103617	0.0247266	0.0125428	4.41861	10.3617	2.47266	1.25428	3	3	3	3
O43815	STRN	Striatin	3680000	3380000	3710000	3290000	3370000	3660000	3030000	3180000	3150000	3600000	3340000	3170000	10770000	10320000	9360000	10110000	7.03222	7.01368	6.97128	7.00475	3590000	3440000	3120000	3370000	0.0508309	0.0565928	0.0254399	0.0642623	5.08309	5.65928	2.54399	6.42623	3	3	3	3
O43815	STRN	Striatin	286176	365769	548607	467184	478174	633894	563397	612662	540246	537109	545202	500333	1200550	1579250	1716300	1582640	6.07938	6.19845	6.23459	6.19938	400184	526417	572102	527548	0.33624	0.177121	0.0646466	0.04533	33.624	17.7121	6.46466	4.533	3	3	3	3
O43818	RRP9	U3 small nucleolar RNA-interacting protein 2	1150000	1350000	1330000	862912	1230000	1160000	1520000	1200000	1330000	1280000	872976	1090000	3830000	3252910	4050000	3242980	6.5832	6.51227	6.60746	6.51094	1276670	1084300	1350000	1080990	0.0862805	0.179746	0.119211	0.188402	8.62805	17.9746	11.9211	18.8402	3	3	3	3
O43819	SCO2	Protein SCO2 homolog, mitochondrial	1870000	2080000	2150000	1810000	1870000	1930000	1840000	1840000	1910000	1640000	1520000	1650000	6100000	5610000	5590000	4810000	6.78533	6.74896	6.74741	6.68215	2033330	1870000	1863330	1603330	0.0716639	0.0320856	0.0216894	0.0451196	7.16639	3.20856	2.16894	4.51196	3	3	3	3
O43823	AKAP8	A-kinase anchor protein 8		122624	163082		72832.6	77985.8	61379.2	44190	46410.3	78526.3	114365	61191.5	285706	150818	151980	254083	5.45592	5.17845	5.18179	5.40498	142853	75409.2	50659.8	84694.3	0.200263	0.0483212	0.184552	0.320187	20.0263	4.83212	18.4552	32.0187	2	2	3	3
O43824	GTPBP6	Putative GTP-binding protein 6	165082	647421	375830	338912	545919	451115	618460	454128	544826	446835	319934	429556	1188330	1335950	1617410	1196320	6.07494	6.12579	6.20882	6.07785	396111	445315	539138	398775	0.610456	0.232701	0.152676	0.172585	61.0456	23.2701	15.2676	17.2585	3	3	3	3
O43826	SLC37A4	Glucose-6-phosphate exchanger SLC37A4	1100000	651106	893394	799899	810590	896221	908905	698015	848271	803695	863609	770444	2644500	2506710	2455190	2437750	6.42234	6.3991	6.39009	6.38699	881500	835570	818397	812583	0.254887	0.0631863	0.132665	0.0581038	25.4887	6.31863	13.2665	5.81038	3	3	3	3
O43837	IDH3B	Isocitrate dehydrogenase [NAD] subunit beta, mitochondrial	24700000	26100000	25800000	19100000	23100000	25800000	33100000	34300000	35800000	29700000	23600000	21600000	76600000	68000000	103200000	74900000	7.88423	7.83251	8.01368	7.87448	25533300	22666700	34400000	24966700	0.0288686	0.148719	0.0393249	0.169001	2.88686	14.8719	3.93249	16.9001	3	3	3	3
O43847	NRDC	Nardilysin	1990000	1680000	1820000	1600000	1790000	1880000	1540000	1330000	1730000	1450000	1580000	1320000	5490000	5270000	4600000	4350000	6.73957	6.72181	6.66276	6.63849	1830000	1756670	1533330	1450000	0.0848316	0.081373	0.130489	0.0896552	8.48316	8.1373	13.0489	8.96552	3	3	3	3
O43852	CALU	Calumenin	62900000	53100000	58600000	62500000	62900000	61900000	62500000	56600000	52100000	63800000	65100000	69800000	174600000	187300000	171200000	198700000	8.24204	8.27254	8.2335	8.2982	58200000	62433300	57066700	66233300	0.0844026	0.00806176	0.0913963	0.0476569	8.44026	0.806176	9.13963	4.76569	3	3	3	3
O43854	EDIL3	EGF-like repeat and discoidin I-like domain-containing protein 3	3520000	3490000	4570000	5120000	4090000	3460000	3370000	3070000	3430000	4250000	4050000	3890000	11580000	12670000	9870000	12190000	7.06371	7.10278	6.99432	7.086	3860000	4223330	3290000	4063330	0.159342	0.19842	0.058624	0.0443897	15.9342	19.842	5.8624	4.43897	3	3	3	3
O43865	AHCYL1	S-adenosylhomocysteine hydrolase-like protein 1	685352	1140000	747532	830280	607107	619526	597575	1160000	772445	695399	917810	836588	2572880	2056910	2530020	2449800	6.41042	6.31322	6.40312	6.38913	857628	685638	843340	816599	0.287432	0.182921	0.341306	0.137821	28.7432	18.2921	34.1306	13.7821	3	3	3	3
O43865	AHCYL1	S-adenosylhomocysteine hydrolase-like protein 1	3580000	3560000	2890000	3240000	2530000	3000000	2930000	4010000	3910000	2760000	3570000	2860000	10030000	8770000	10850000	9190000	7.0013	6.943	7.03543	6.96332	3343330	2923330	3616670	3063330	0.117465	0.123542	0.165005	0.144165	11.7465	12.3542	16.5005	14.4165	3	3	3	3
O43896	KIF1C	Kinesin-like protein KIF1C	828208	845767	1040000	990263	691537	963184	761148	852398	692230	513786	904353	433770	2713980	2644980	2305780	1851910	6.43361	6.42242	6.36282	6.26762	904658	881661	768592	617303	0.129925	0.187383	0.104533	0.40789	12.9925	18.7383	10.4533	40.789	3	3	3	3
O43896	KIF1A	Kinesin-like protein KIF1C	1690000	1800000	1540000	1490000	1660000	1620000	1270000	1600000	1160000	1490000	1480000	1760000	5030000	4770000	4030000	4730000	6.70157	6.67852	6.60531	6.67486	1676670	1590000	1343330	1576670	0.07784	0.0559006	0.170459	0.100751	7.784	5.59006	17.0459	10.0751	3	3	3	3
O43896	KIF13A	Kinesin-like protein KIF1C			296021			300528			312383	293155			296021	300528	312383	293155	5.47132	5.47788	5.49469	5.4671	296021	300528	312383	293155									1	1	1	1
O43909	EXTL3	Exostosin-like 3	443917	245315	542923	387193	546353	370900	400603	836223	506699	366852	409020	437410	1232160	1304450	1743520	1213280	6.09067	6.11543	6.24143	6.08396	410718	434815	581175	404427	0.369002	0.222939	0.390862	0.0877846	36.9002	22.2939	39.0862	8.77846	3	3	3	3
O43920	NDUFS5	NADH dehydrogenase [ubiquinone] iron-sulfur protein 5	7420000	7040000	6410000	8760000	7850000	8290000	7920000	8690000	6910000	8600000	7800000	8660000	20870000	24900000	23520000	25060000	7.31952	7.3962	7.37144	7.39898	6956670	8300000	7840000	8353330	0.0733298	0.0548292	0.113864	0.0574787	7.33298	5.48292	11.3864	5.74787	3	3	3	3
O43924	PDE6D	Retinal rod rhodopsin-sensitive cGMP 3',5'-cyclic phosphodiesterase subunit delta	1890000	1580000	1770000	1580000	1770000	2000000	1550000	1530000	1400000	1370000	1420000	1260000	5240000	5350000	4480000	4050000	6.71933	6.72835	6.65128	6.60746	1746670	1783330	1493330	1350000	0.0894914	0.117935	0.0545392	0.0606322	8.94914	11.7935	5.45392	6.06322	3	3	3	3
O43933	PEX1	Peroxisomal ATPase PEX1	520637	691605	766867	569246	628722	474610	755962	726571	591336	568063	515436	456504	1979110	1672580	2073870	1540000	6.29647	6.22339	6.31678	6.18752	659703	557526	691290	513334	0.191263	0.139404	0.12701	0.108719	19.1263	13.9404	12.701	10.8719	3	3	3	3
O60216	RAD21	Double-strand-break repair protein rad21 homolog	1070000	779176	1200000	972443	1190000	1050000	638200	1400000	1420000	1080000	1270000	1380000	3049180	3212440	3458200	3730000	6.48418	6.50684	6.53885	6.57171	1016390	1070810	1152730	1243330	0.211998	0.10297	0.386656	0.122065	21.1998	10.297	38.6656	12.2065	3	3	3	3
O60229	KALRN	Kalirin			79343.4		120598	130740		115990	123364	120427		120981	79343.4	251338	239354	241408	4.89951	5.40026	5.37904	5.38275	79343.4	125669	119677	120704		0.0570664	0.043569	0.00324544		5.70664	4.3569	0.324544	1	2	2	2
O60231	DHX16	Pre-mRNA-splicing factor ATP-dependent RNA helicase DHX16	2060000	1660000	2490000	1660000	2110000	1700000	2330000	1590000	1530000	2120000	1980000	1790000	6210000	5470000	5450000	5890000	6.79309	6.73799	6.7364	6.77012	2070000	1823330	1816670	1963330	0.200527	0.136599	0.245268	0.0843617	20.0527	13.6599	24.5268	8.43617	3	3	3	3
O60232	ZNRD2	Protein ZNRD2		392573	253989	213277	240930		476676	382123	530018	402410		313881	646562	454207	1388820	716291	5.81061	5.65725	6.14265	5.85509	323281	227104	462939	358146	0.303122	0.0861001	0.161789	0.174788	30.3122	8.61001	16.1789	17.4788	2	2	3	2
O60237	PPP1R12B	Protein phosphatase 1 regulatory subunit 12B	4940000	3720000	4590000	4420000	4720000	4920000	3510000	3010000	3280000	3330000	3690000	3520000	13250000	14060000	9800000	10540000	7.12222	7.14799	6.99123	7.02284	4416670	4686670	3266670	3513330	0.142234	0.0536973	0.0766122	0.0512597	14.2234	5.36973	7.66122	5.12597	3	3	3	3
O60245	PCDH7	Protocadherin-7	1770000	1300000	1870000	1540000	1610000	1600000	1200000	1500000	1530000	1500000	1450000	1650000	4940000	4750000	4230000	4600000	6.69373	6.67669	6.62634	6.66276	1646670	1583330	1410000	1533330	0.184832	0.0239112	0.12942	0.0678804	18.4832	2.39112	12.942	6.78804	3	3	3	3
O60256	PRPSAP2	Phosphoribosyl pyrophosphate synthase-associated protein 2	2600000	1900000	2940000	1790000	2730000	2810000	2030000	2970000	3240000	2840000	2930000	2540000	7440000	7330000	8240000	8310000	6.87157	6.8651	6.91593	6.9196	2480000	2443330	2746670	2770000	0.213824	0.232148	0.231249	0.0737205	21.3824	23.2148	23.1249	7.37205	3	3	3	3
O60256	PRPSAP1	Phosphoribosyl pyrophosphate synthase-associated protein 2	1340000	2480000	1940000	2610000	2400000	1910000	2100000	1620000	2500000	2730000	2860000	2950000	5760000	6920000	6220000	8540000	6.76042	6.84011	6.79379	6.93146	1920000	2306670	2073330	2846670	0.297012	0.155728	0.212511	0.038854	29.7012	15.5728	21.2511	3.8854	3	3	3	3
O60264	SMARCA5	SWI/SNF-related matrix-associated actin-dependent regulator of chromatin subfamily A member 5	2050000	2160000	2290000	2410000	2210000	2090000	2420000	2260000	2350000	2190000	2180000	2230000	6500000	6710000	7030000	6600000	6.81291	6.82672	6.84696	6.81954	2166670	2236670	2343330	2200000	0.0554487	0.0722763	0.0342282	0.0120261	5.54487	7.22763	3.42282	1.20261	3	3	3	3
O60264	SMARCA1	SWI/SNF-related matrix-associated actin-dependent regulator of chromatin subfamily A member 5	2440000	2790000	3190000	2880000	3140000	2910000	2750000	2800000	2930000	2760000	2930000	3050000	8420000	8930000	8480000	8740000	6.92531	6.95085	6.9284	6.94151	2806670	2976670	2826670	2913330	0.133709	0.0477863	0.0328711	0.0500171	13.3709	4.77863	3.28711	5.00171	3	3	3	3
O60271	SPAG9	C-Jun-amino-terminal kinase-interacting protein 4	1780000	1820000	2100000	1870000	1820000	1950000	1780000	1670000	1620000	1520000	1780000	1680000	5700000	5640000	5070000	4980000	6.75587	6.75128	6.70501	6.69723	1900000	1880000	1690000	1660000	0.0917663	0.03488	0.048434	0.0790053	9.17663	3.488	4.8434	7.90053	3	3	3	3
O60271	MAPK8IP3	C-Jun-amino-terminal kinase-interacting protein 4	2130000	2510000	2480000	2880000	2840000	2750000	2490000	2430000	2470000	2760000	2690000	2740000	7120000	8470000	7390000	8190000	6.85248	6.92788	6.86864	6.91328	2373330	2823330	2463330	2730000	0.0890166	0.0235832	0.0124021	0.0132071	8.90166	2.35832	1.24021	1.32071	3	3	3	3
O60287	URB1	Nucleolar pre-ribosomal-associated protein 1	222606	175012		305087	210947	196005	355545	375308		307265		400245	397618	712039	730853	707510	5.59947	5.8525	5.86383	5.84973	198809	237346	365426	353755	0.169278	0.249167	0.0382418	0.185854	16.9278	24.9167	3.82418	18.5854	2	3	2	2
O60291	MGRN1	E3 ubiquitin-protein ligase MGRN1	49432.7	58395.3	179926	110674	125537	97886	166416	104410	176044	97885.7	109609	278383	287754	334097	446870	485878	5.45902	5.52387	5.65018	5.68653	95918	111366	148957	161959	0.75993	0.124262	0.261	0.62359	75.993	12.4262	26.1	62.359	3	3	3	3
O60306	AQR	RNA helicase aquarius	732081	827699	1010000	1070000	1110000	1000000	1070000	1040000	1380000	885468	1030000	981689	2569780	3180000	3490000	2897160	6.4099	6.50243	6.54283	6.46197	856593	1060000	1163330	965719	0.164833	0.0525261	0.161809	0.0761894	16.4833	5.25261	16.1809	7.61894	3	3	3	3
O60313	OPA1	Dynamin-like 120 kDa protein, mitochondrial	7490000	7440000	8920000	7980000	8730000	8520000	7960000	7670000	8110000	8310000	8320000	8210000	23850000	25230000	23740000	24840000	7.37749	7.40192	7.37548	7.39515	7950000	8410000	7913330	8280000	0.105713	0.046006	0.0282664	0.00734633	10.5713	4.6006	2.82664	0.734633	3	3	3	3
O60318	MCM3AP	Germinal-center associated nuclear protein		183818	183508	216949	174007	72632.1	188720	265917	231852	148354	137621	184282	367326	463588	686489	470257	5.56505	5.66613	5.83663	5.67234	183663	154529	228830	156752	0.00119351	0.479545	0.169065	0.155901	0.119351	47.9545	16.9065	15.5901	2	3	3	3
O60331	PIP5K1C	Phosphatidylinositol 4-phosphate 5-kinase type-1 gamma	440463	693423	816055	731602	801017	715652	576985	564758	744108	429836	637592	638216	1949940	2248270	1885850	1705640	6.29002	6.35185	6.27551	6.23189	649980	749424	628617	568548	0.294667	0.0605629	0.159405	0.21129	29.4667	6.05629	15.9405	21.129	3	3	3	3
O60333	KIF1B	Kinesin-like protein KIF1B	1150000	1550000	1340000	1210000	1250000	1390000	1260000	1110000	1680000	1220000	1230000	1390000	4040000	3850000	4050000	3840000	6.60638	6.58546	6.60746	6.58433	1346670	1283330	1350000	1280000	0.148577	0.0736491	0.218864	0.0745265	14.8577	7.36491	21.8864	7.45265	3	3	3	3
O60333	KIF1A	Kinesin-like protein KIF1B	1320000	1040000	1230000	1180000	891626	1280000	889685	1340000	1370000	929081	944090	1040000	3590000	3351630	3599680	2913170	6.55509	6.52526	6.55626	6.46437	1196670	1117210	1199900	971057	0.119453	0.180501	0.224243	0.0619698	11.9453	18.0501	22.4243	6.19698	3	3	3	3
O60341	KDM1A	Lysine-specific histone demethylase 1A	980117	1080000	1580000	1040000	1360000	1030000	1070000	1120000	1050000	1260000	1060000	1150000	3640120	3430000	3240000	3470000	6.56112	6.53529	6.51055	6.54033	1213370	1143330	1080000	1156670	0.264892	0.164174	0.0333847	0.0865993	26.4892	16.4174	3.33847	8.65993	3	3	3	3
O60343	TBC1D4	TBC1 domain family member 4	2080000	2150000	2340000	2140000	1990000	2180000	1780000	2490000	2400000	2240000	2100000	1980000	6570000	6310000	6670000	6320000	6.81757	6.80003	6.82413	6.80072	2190000	2103330	2223330	2106670	0.0614321	0.0476228	0.173868	0.0617697	6.14321	4.76228	17.3868	6.17697	3	3	3	3
O60393	NOBOX	Homeobox protein NOBOX											290785	110886	0	0	0	401671				5.60387				200836				0.633393				63.3393	0	0	0	2
O60427	FADS1	Acyl-CoA (8-3)-desaturase	790416	798985	740781	963836	861664	1500000	748439	801227	467020	628265	705255	605635	2330180	3325500	2016690	1939160	6.36739	6.52186	6.30464	6.28761	776727	1108500	672229	646385	0.0404568	0.309315	0.267268	0.0807931	4.04568	30.9315	26.7268	8.07931	3	3	3	3
O60437	PPL	Periplakin	509328	1040000	916638	940668	817147	782242	489797	844395	798825	747148	849903	816060	2465970	2540060	2133020	2413110	6.39199	6.40484	6.32899	6.38258	821989	846686	711006	804370	0.33785	0.0983142	0.271338	0.0651011	33.785	9.83142	27.1338	6.51011	3	3	3	3
O60443	GSDME	Gasdermin-E	386241	749784	721359	662216	642874	741563	751421	778752	776103	754023	848983	659650	1857380	2046650	2306280	2262660	6.2689	6.31104	6.36291	6.35462	619128	682218	768759	754219	0.326566	0.0766567	0.0196071	0.125516	32.6566	7.66567	1.96071	12.5516	3	3	3	3
O60447	EVI5	Ecotropic viral integration site 5 protein homolog			423419	597501	1060000	317534	201768						423419	1975040	201768	0	5.62677	6.29558	5.30485		423419	658345	201768			0.56954				56.954			1	3	1	0
O60462	NRP2	Neuropilin-2	558625	1140000	1080000	988165	1080000	769743	881181	740795	910059	875097	959354	689715	2778620	2837910	2532040	2524170	6.44383	6.453	6.40347	6.40212	926208	945969	844012	841389	0.345221	0.168477	0.107282	0.163948	34.5221	16.8477	10.7282	16.3948	3	3	3	3
O60476	MAN1A2	Mannosyl-oligosaccharide 1,2-alpha-mannosidase IB	577275		594668	384278	748535	657089	287253	298164	398753	426094	447395	525728	1171940	1789900	984170	1399220	6.06891	6.25283	5.99307	6.14589	585972	596634	328057	466406	0.0209886	0.317622	0.187368	0.112492	2.09886	31.7622	18.7368	11.2492	2	3	3	3
O60476	MAN1A1	Mannosyl-oligosaccharide 1,2-alpha-mannosidase IB		1070000	1100000	712068				1560000					2170000	712068	1560000	0	6.33646	5.85252	6.19312		1085000	712068	1560000		0.0195513				1.95513				2	1	1	0
O60488	ACSL4	Long-chain-fatty-acid--CoA ligase 4	1920000	2380000	2260000	2420000	1810000	2010000	2010000	2110000	2300000	2340000	1900000	2030000	6560000	6240000	6420000	6270000	6.8169	6.79518	6.80754	6.79727	2186670	2080000	2140000	2090000	0.109119	0.149503	0.0688361	0.108159	10.9119	14.9503	6.88361	10.8159	3	3	3	3
O60488	ACSL3	Long-chain-fatty-acid--CoA ligase 4	3690000	4100000	4020000	4030000	3800000	3650000	4120000	4140000	4260000	3850000	3650000	4020000	11810000	11480000	12520000	11520000	7.07225	7.05994	7.0976	7.06145	3936670	3826670	4173330	3840000	0.0552072	0.050017	0.0181435	0.0482298	5.52072	5.0017	1.81435	4.82298	3	3	3	3
O60493	SNX3	Sorting nexin-3	14900000	13800000	14200000	13700000	13600000	16000000	13800000	14200000	14800000	14800000	14100000	13500000	42900000	43300000	42800000	42400000	7.63246	7.63649	7.63144	7.62737	14300000	14433300	14266700	14133300	0.0389354	0.0940666	0.0352796	0.0460359	3.89354	9.40666	3.52796	4.60359	3	3	3	3
O60493	SNX12	Sorting nexin-3	4300000	4150000	4660000	4080000	4500000	2650000	4930000	4360000	4450000	4080000	4210000	4340000	13110000	11230000	13740000	12630000	7.1176	7.05038	7.13799	7.1014	4370000	3743330	4580000	4210000	0.0599787	0.259091	0.0669063	0.0308789	5.99787	25.9091	6.69063	3.08789	3	3	3	3
O60499	STX10	Syntaxin-10	543109	299618	674814	281613	539312	580856	537608	625753	479062	445158	433839	683886	1517540	1401780	1642420	1562880	6.18114	6.14668	6.21548	6.19393	505847	467260	547474	520961	0.376306	0.346941	0.134877	0.271058	37.6306	34.6941	13.4877	27.1058	3	3	3	3
O60502	OGA	Protein O-GlcNAcase	1500000	2170000	1580000	2060000	1530000	1690000	1310000	2300000	1710000	1670000	1590000	1390000	5250000	5280000	5320000	4650000	6.72016	6.72263	6.72591	6.66745	1750000	1760000	1773330	1550000	0.209099	0.154458	0.280844	0.0930465	20.9099	15.4458	28.0844	9.30465	3	3	3	3
O60503	ADCY9	Adenylate cyclase type 9		488082	365005	198668	519944	496776	475200	346041	479277	398134	498694	553498	853087	1215390	1300520	1450330	5.93099	6.08472	6.11412	6.16147	426544	405129	433506	483442	0.204032	0.442268	0.174794	0.162992	20.4032	44.2268	17.4794	16.2992	2	3	3	3
O60504	SORBS3	Vinexin	384955	533814	701274	778670	566494	475638	556556	576941	660800	708369	437582	561491	1620040	1820800	1794300	1707440	6.20953	6.26026	6.2539	6.23235	540014	606934	598099	569147	0.293049	0.256224	0.0923743	0.238173	29.3049	25.6224	9.23743	23.8173	3	3	3	3
O60506	SYNCRIP	Heterogeneous nuclear ribonucleoprotein Q	14200000	14500000	16400000	12400000	15400000	14600000	13900000	15700000	15200000	15800000	15500000	15000000	45100000	42400000	44800000	46300000	7.65418	7.62737	7.65128	7.66558	15033300	14133300	14933300	15433300	0.0793593	0.109917	0.0622204	0.0261865	7.93593	10.9917	6.22204	2.61865	3	3	3	3
O60508	CDC40	Pre-mRNA-processing factor 17	536809	457375	463258	517688	598028	511528	573394	560408	574966	451336		517070	1457440	1627240	1708770	968406	6.16359	6.21145	6.23268	5.98606	485814	542415	569589	484203	0.0911065	0.0889743	0.0140277	0.0959948	9.11065	8.89743	1.40277	9.59948	3	3	3	2
O60513	B4GALT4	Beta-1,4-galactosyltransferase 4	557136		234133		325027	242442		109732	255839	240729			791269	567469	365571	240729	5.89832	5.75394	5.56297	5.38153	395634	283734	182786	240729	0.577294	0.205814	0.565216		57.7294	20.5814	56.5216		2	2	2	1
O60518	RANBP6	Ran-binding protein 6	1190000	1760000	1670000	1710000	1660000	1450000	2010000	1810000	2060000	1650000	1430000	1240000	4620000	4820000	5880000	4320000	6.66464	6.68305	6.76938	6.63548	1540000	1606670	1960000	1440000	0.198981	0.0858681	0.0674937	0.142488	19.8981	8.58681	6.74937	14.2488	3	3	3	3
O60524	NEMF	Ribosome quality control complex subunit NEMF	1280000	1860000	1900000	1680000	1690000	1650000	1550000	1540000	1660000	1650000	1630000	1700000	5040000	5020000	4750000	4980000	6.70243	6.7007	6.67669	6.69723	1680000	1673330	1583330	1660000	0.20654	0.0124402	0.0420526	0.0217202	20.654	1.24402	4.20526	2.17202	3	3	3	3
O60551	NMT2	Glycylpeptide N-tetradecanoyltransferase 2			142374		283238	153270	660425			209425	203369	131693	142374	436508	660425	544487	5.15343	5.63999	5.81982	5.73599	142374	218254	660425	181496		0.421075		0.238224		42.1075		23.8224	1	2	1	3
O60551	NMT1	Glycylpeptide N-tetradecanoyltransferase 2	3710000	4080000	4500000	3170000	4000000	4690000	3570000	4710000	4700000	4730000	3600000	3180000	12290000	11860000	12980000	11510000	7.08955	7.07408	7.11327	7.06108	4096670	3953330	4326670	3836670	0.0964842	0.192514	0.151459	0.208943	9.64842	19.2514	15.1459	20.8943	3	3	3	3
O60565	GREM1	Gremlin-1		295735		459974				294504		193222			295735	459974	294504	193222	5.4709	5.66273	5.46909	5.28606	295735	459974	294504	193222									1	1	1	1
O60568	PLOD3	Multifunctional procollagen lysine hydroxylase and glycosyltransferase LH3	13900000	11900000	14100000	15000000	15700000	14600000	13500000	14400000	13000000	15300000	17800000	16100000	39900000	45300000	40900000	49200000	7.60097	7.6561	7.61172	7.69197	13300000	15100000	13633300	16400000	0.0914701	0.0368726	0.0520386	0.0778484	9.14701	3.68726	5.20386	7.78484	3	3	3	3
O60573	EIF4E2	Eukaryotic translation initiation factor 4E type 2	554921	811543	715395	754968	571851	661069	710328	498256	652648	704130	827383	545371	2081860	1987890	1861230	2076880	6.31845	6.29839	6.2698	6.31741	693953	662629	620411	692295	0.186825	0.13819	0.176737	0.204217	18.6825	13.819	17.6737	20.4217	3	3	3	3
O60583	CCNT2	Cyclin-T2			67821.9	110922	79217.5	102693	98366.1	44412.8	122619	67677	79083.6	113936	67821.9	292832	265398	260697	4.83137	5.46662	5.4239	5.41614	67821.9	97610.8	88466	86898.9		0.168546	0.452513	0.277327		16.8546	45.2513	27.7327	1	3	3	3
O60610	DIAPH1	Protein diaphanous homolog 1	2350000	2990000	2720000	2570000	2580000	2660000	2640000	2680000	2870000	2740000	2450000	2470000	8060000	7810000	8190000	7660000	6.90634	6.89265	6.91328	6.88423	2686670	2603330	2730000	2553330	0.11959	0.0189483	0.0450117	0.0634336	11.959	1.89483	4.50117	6.34336	3	3	3	3
O60613	SELENOF	Selenoprotein F	425999	596979	678535	770041	753356	632187	404106	454126	670644	585795	655818	746735	1701510	2155580	1528880	1988350	6.23083	6.33356	6.18437	6.29849	567171	718528	509625	662783	0.227233	0.104711	0.277991	0.121753	22.7233	10.4711	27.7991	12.1753	3	3	3	3
O60641	SNAP91	Clathrin coat assembly protein AP180	177681	170294	229392	160557	158692	327368	199405	244192	276135	206805	289864	303231	577367	646617	719732	799900	5.76145	5.81065	5.85717	5.90304	192456	215539	239911	266633	0.167313	0.449344	0.160659	0.195933	16.7313	44.9344	16.0659	19.5933	3	3	3	3
O60641	PICALM	Clathrin coat assembly protein AP180	4090000	3450000	4260000	3610000	4200000	4000000	2480000	4200000	4270000	3650000	3430000	3710000	11800000	11810000	10950000	10790000	7.07188	7.07225	7.03941	7.03302	3933330	3936670	3650000	3596670	0.10859	0.0762207	0.277768	0.0409886	10.859	7.62207	27.7768	4.09886	3	3	3	3
O60645	EXOC3	Exocyst complex component 3	2140000	2180000	2440000	1990000	2290000	2230000	2680000	2810000	2960000	2360000	2510000	2270000	6760000	6510000	8450000	7140000	6.82995	6.81358	6.92686	6.8537	2253330	2170000	2816670	2380000	0.0722887	0.0731544	0.0497464	0.0509427	7.22887	7.31544	4.97464	5.09427	3	3	3	3
O60662	KLHL41	Kelch-like protein 41	2960000	2650000	2250000	2580000	2380000	2890000	1900000	2170000	1860000	2170000	1930000	2020000	7860000	7850000	5930000	6120000	6.89542	6.89487	6.77305	6.78675	2620000	2616670	1976670	2040000	0.135859	0.0982049	0.0853062	0.0594331	13.5859	9.82049	8.53062	5.94331	3	3	3	3
O60664	PLIN3	Perilipin-3	6510000	5580000	6370000	6620000	6070000	6880000	5190000	5350000	4870000	5190000	6470000	5670000	18460000	19570000	15410000	17330000	7.26623	7.29159	7.1878	7.2388	6153330	6523330	5136670	5776670	0.0814894	0.0633973	0.0475803	0.111939	8.14894	6.33973	4.75803	11.1939	3	3	3	3
O60669	SLC16A7	Monocarboxylate transporter 2	629214	134978	644564	350224	443449	571690	414819	413231	512078		487331	463058	1408760	1365360	1340130	950389	6.14884	6.13525	6.12715	5.9779	469585	455121	446709	475194	0.617311	0.244316	0.126741	0.0361191	61.7311	24.4316	12.6741	3.61191	3	3	3	2
O60678	PRMT3	Protein arginine N-methyltransferase 3	405054	805553	548836	540096	565855	500664	617327	422629	455746	559449	430126	472182	1759440	1606620	1495700	1461760	6.24537	6.20591	6.17484	6.16488	586481	535538	498567	487252	0.345938	0.0613095	0.208945	0.135383	34.5938	6.13095	20.8945	13.5383	3	3	3	3
O60683	PEX10	Peroxisome biogenesis factor 10	195469		404804		350528	285291	123038	472339	378951	148744	175373	104592	600273	635819	974328	428709	5.77835	5.80333	5.98871	5.63216	300136	317910	324776	142903	0.493183	0.145103	0.556822	0.250171	49.3183	14.5103	55.6822	25.0171	2	2	3	3
O60684	KPNA6	Importin subunit alpha-7	2450000	3000000	2230000	3120000	2580000	2710000	2060000	3200000	2760000	2370000	1860000	2330000	7680000	8410000	8020000	6560000	6.88536	6.9248	6.90417	6.8169	2560000	2803330	2673330	2186670	0.154926	0.100537	0.215057	0.129699	15.4926	10.0537	21.5057	12.9699	3	3	3	3
O60684	KPNA1	Importin subunit alpha-7	2290000	3000000	2140000	2320000	2250000	2330000	2300000	2860000	2570000	2320000	2020000	1900000	7430000	6900000	7730000	6240000	6.87099	6.83885	6.88818	6.79518	2476670	2300000	2576670	2080000	0.185485	0.0189517	0.108691	0.104006	18.5485	1.89517	10.8691	10.4006	3	3	3	3
O60701	UGDH	UDP-glucose 6-dehydrogenase	3350000	4550000	3360000	3500000	3380000	3230000	4480000	4550000	4750000	4390000	4020000	3740000	11260000	10110000	13780000	12150000	7.05154	7.00475	7.13925	7.08458	3753330	3370000	4593330	4050000	0.183824	0.0401417	0.0305049	0.0805029	18.3824	4.01417	3.05049	8.05029	3	3	3	3
O60716	CTNND1	Catenin delta-1	11500000	11700000	11600000	11100000	10600000	11100000	10800000	11400000	11600000	10900000	10000000	9640000	34800000	32800000	33800000	30540000	7.54158	7.51587	7.52892	7.48487	11600000	10933300	11266700	10180000	0.00862069	0.0264032	0.0369527	0.0637524	0.862069	2.64032	3.69527	6.37524	3	3	3	3
O60725	ICMT	Protein-S-isoprenylcysteine O-methyltransferase	1790000	1910000	2350000	1980000	2280000	1620000	1880000	1740000	2370000	1650000	1850000	2850000	6050000	5880000	5990000	6350000	6.78176	6.76938	6.77743	6.80277	2016670	1960000	1996670	2116670	0.146204	0.168599	0.16568	0.303737	14.6204	16.8599	16.568	30.3737	3	3	3	3
O60739	EIF1	Eukaryotic translation initiation factor 1b	2790000	2350000	2480000	1710000	2420000	2920000	2640000	2510000	2740000	2320000	2320000	2880000	7620000	7050000	7890000	7520000	6.88195	6.84819	6.89708	6.87622	2540000	2350000	2630000	2506670	0.0889973	0.258736	0.04385	0.128983	8.89973	25.8736	4.385	12.8983	3	3	3	3
O60749	SNX2	Sorting nexin-2	3180000	3190000	3360000	3020000	3190000	3290000	3330000	3310000	3200000	3290000	3440000	3210000	9730000	9500000	9840000	9940000	6.98811	6.97772	6.993	6.99739	3243330	3166670	3280000	3313330	0.0311901	0.0431065	0.0213415	0.03524	3.11901	4.31065	2.13415	3.524	3	3	3	3
O60749	SNX1	Sorting nexin-2	6040000	5830000	5720000	4760000	4850000	4890000	4650000	4550000	4480000	4670000	5030000	4860000	17590000	14500000	13680000	14560000	7.24527	7.16137	7.13609	7.16316	5863330	4833330	4560000	4853330	0.0277288	0.0137759	0.0187369	0.037107	2.77288	1.37759	1.87369	3.7107	3	3	3	3
O60762	DPM1	Dolichol-phosphate mannosyltransferase subunit 1	4030000	3840000	4110000	3320000	4370000	4100000	4550000	4450000	4280000	4750000	4690000	4790000	11980000	11790000	13280000	14230000	7.07846	7.07151	7.1232	7.1532	3993330	3930000	4426670	4743330	0.034729	0.138741	0.0308367	0.0106112	3.4729	13.8741	3.08367	1.06112	3	3	3	3
O60763	USO1	General vesicular transport factor p115	9940000	9630000	9500000	8960000	9150000	9500000	9060000	9550000	9270000	8970000	9190000	9260000	29070000	27610000	27880000	27420000	7.46345	7.44107	7.44529	7.43807	9690000	9203330	9293330	9140000	0.0233285	0.0297634	0.0264525	0.0165566	2.33285	2.97634	2.64525	1.65566	3	3	3	3
O60783	MRPS14	28S ribosomal protein S14, mitochondrial	2240000	3090000	2920000	2280000	2820000	2520000	3700000	3020000	2850000	3560000	3540000	3190000	8250000	7620000	9570000	10290000	6.91645	6.88195	6.98091	7.01242	2750000	2540000	3190000	3430000	0.163556	0.106518	0.140996	0.0606666	16.3556	10.6518	14.0996	6.06666	3	3	3	3
O60784	TOM1	Target of Myb1 membrane trafficking protein	2250000	3270000	2860000	2160000	2350000	2130000	4300000	3930000	4110000	3240000	3170000	2900000	8380000	6640000	12340000	9310000	6.92324	6.82217	7.09132	6.96895	2793330	2213330	4113330	3103330	0.183744	0.0539022	0.0449812	0.0578528	18.3744	5.39022	4.49812	5.78528	3	3	3	3
O60814	H2BC10	Histone H2B type 1-K	1260000000	1400000000	1830000000	1890000000	1980000000	1570000000	1900000000	1720000000	1810000000	1930000000	1920000000	1910000000	4490000000	5440000000	5430000000	5760000000	9.65225	9.7356	9.7348	9.76042	1496670000	1813330000	1810000000	1920000000	0.198468	0.118833	0.0497238	0.00520833	19.8468	11.8833	4.97238	0.520833	3	3	3	3
O60814	H2BC10	Histone H2B type 1-K	47600000	54900000	82500000	84400000	78800000	78300000	47500000	56000000	56900000	71600000	44100000	38300000	185000000	241500000	160400000	154000000	8.26717	8.38292	8.2052	8.18752	61666700	80500000	53466700	51333300	0.298503	0.0420713	0.0970108	0.346547	29.8503	4.20713	9.70108	34.6547	3	3	3	3
O60825	PFKFB2	6-phosphofructo-2-kinase/fructose-2,6-bisphosphatase 2	1790000	2270000	1760000	2230000	1970000	2030000	2290000	1910000	2040000	1690000	1590000	1720000	5820000	6230000	6240000	5000000	6.76492	6.79449	6.79518	6.69897	1940000	2076670	2080000	1666670	0.147516	0.0655556	0.092852	0.0408412	14.7516	6.55556	9.2852	4.08412	3	3	3	3
O60825	PFKFB2	6-phosphofructo-2-kinase/fructose-2,6-bisphosphatase 2	1230000	1600000	1580000	1320000	1390000	1620000	1480000	1280000	1740000	1460000	989497	654122	4410000	4330000	4500000	3103620	6.64444	6.63649	6.65321	6.49187	1470000	1443330	1500000	1034540	0.141555	0.108741	0.153768	0.391307	14.1555	10.8741	15.3768	39.1307	3	3	3	3
O60826	CCDC22	Coiled-coil domain-containing protein 22	1420000	1590000	1830000	1580000	1650000	2180000	1540000	1880000	1920000	1970000	1950000	1870000	4840000	5410000	5340000	5790000	6.68485	6.7332	6.72754	6.76268	1613330	1803330	1780000	1930000	0.127682	0.181927	0.117307	0.0274171	12.7682	18.1927	11.7307	2.74171	3	3	3	3
O60828	PQBP1	Polyglutamine-binding protein 1	2550000	1550000	2490000	2590000	2680000	1560000	2220000	1690000	1510000	1640000	2370000	2880000	6590000	6830000	5420000	6890000	6.81889	6.83442	6.734	6.83822	2196670	2276670	1806670	2296670	0.255311	0.27333	0.204298	0.271369	25.5311	27.333	20.4298	27.1369	3	3	3	3
O60830	TIMM17B	Mitochondrial import inner membrane translocase subunit Tim17-B	2380000	2930000	1890000	2440000	2620000	2210000	2220000	1740000	1920000	2050000	1980000	1160000	7200000	7270000	5880000	5190000	6.85733	6.86153	6.76938	6.71517	2400000	2423330	1960000	1730000	0.216787	0.0848036	0.123718	0.286054	21.6787	8.48036	12.3718	28.6054	3	3	3	3
O60831	PRAF2	PRA1 family protein 2	7180000	6870000	7820000	9110000	8370000	9230000	8920000	8620000	6860000	8170000	8160000	9620000	21870000	26710000	24400000	25950000	7.33985	7.42667	7.38739	7.41414	7290000	8903330	8133330	8650000	0.0664552	0.0523131	0.136831	0.0971167	6.64552	5.23131	13.6831	9.71167	3	3	3	3
O60832	DKC1	H/ACA ribonucleoprotein complex subunit DKC1	2420000	2540000	2630000	2620000	2670000	2590000	2660000	2810000	2880000	2930000	2940000	2500000	7590000	7880000	8350000	8370000	6.88024	6.89653	6.92169	6.92273	2530000	2626670	2783330	2790000	0.0416429	0.0153862	0.0403826	0.0900348	4.16429	1.53862	4.03826	9.00348	3	3	3	3
O60841	EIF5B	Eukaryotic translation initiation factor 5B	6540000	8390000	7800000	7210000	7390000	7090000	7570000	8580000	8610000	7970000	7470000	7390000	22730000	21690000	24760000	22830000	7.3566	7.33626	7.39375	7.35851	7576670	7230000	8253330	7610000	0.124726	0.0208847	0.0717255	0.0413042	12.4726	2.08847	7.17255	4.13042	3	3	3	3
O60869	EDF1	Endothelial differentiation-related factor 1	6450000	5490000	7240000	6850000	4700000	7180000	6560000	4580000	6000000	5950000	5590000	4700000	19180000	18730000	17140000	16240000	7.28285	7.27254	7.23401	7.21059	6393330	6243330	5713330	5413330	0.137076	0.215704	0.178644	0.118865	13.7076	21.5704	17.8644	11.8865	3	3	3	3
O60879	DIAPH2	Protein diaphanous homolog 2	663895	1390000	906490	758967	1060000	916183	1120000	1180000	1270000	1070000	772188	856742	2960380	2735150	3570000	2698930	6.47135	6.43698	6.55267	6.43119	986795	911717	1190000	899643	0.3746	0.165146	0.063444	0.170591	37.46	16.5146	6.3444	17.0591	3	3	3	3
O60884	DNAJA2	DnaJ homolog subfamily A member 2	4680000	4500000	5330000	5510000	6100000	5560000	5760000	5380000	5780000	5470000	5710000	6050000	14510000	17170000	16920000	17230000	7.16167	7.23477	7.2284	7.23629	4836670	5723330	5640000	5743330	0.090272	0.0571624	0.0399625	0.0507429	9.0272	5.71624	3.99625	5.07429	3	3	3	3
O60885	BRD4	Bromodomain-containing protein 4	359291	419109	477232	357130	400545	338825	502603	439171	420071	398648	385526	364180	1255630	1096500	1361840	1148350	6.09886	6.04001	6.13413	6.06007	418544	365500	453948	382785	0.140899	0.0867302	0.0951757	0.0454479	14.0899	8.67302	9.51757	4.54479	3	3	3	3
O60885	BRD3	Bromodomain-containing protein 4			352914	107913	430750		325357	528915	127064		555160	742361	352914	538663	981336	1297520	5.54767	5.73132	5.99182	6.11311	352914	269332	327112	648760		0.847581	0.614258	0.204037		84.7581	61.4258	20.4037	1	2	3	2
O60890	OPHN1	Oligophrenin-1	667640	596826	662275	636655	659274	614354	597189	665317	558784	790744	577749	527093	1926740	1910280	1821290	1895590	6.28482	6.2811	6.26038	6.27774	642247	636761	607097	631862	0.0613893	0.0352726	0.0888708	0.221421	6.13893	3.52726	8.88708	22.1421	3	3	3	3
O60911	CTSV	Cathepsin L2				853936				142091					0	853936	142091	0		5.93143	5.15257			853936	142091										0	1	1	0
O60927	PPP1R11	E3 ubiquitin-protein ligase PPP1R11	237632						260346	394673	221774				237632	0	876793	0	5.3759		5.9429		237632		292264				0.310545				31.0545		1	0	3	0
O60934	NBN	Nibrin	328794	688322	424827	721449	534347		332476			404453	382488		1441940	1255800	332476	786941	6.15895	6.09892	5.52176	5.89594	480648	627898	332476	393470	0.387291	0.210705		0.0394734	38.7291	21.0705		3.94734	3	2	1	2
O60936	NOL3	Nucleolar protein 3		474175	147802		208166		464681	430357	500550	446400	133737	1260000	621977	208166	1395590	1840140	5.79377	5.31841	6.14476	6.26485	310988	208166	465196	613379	0.742087		0.0754506	0.947868	74.2087		7.54506	94.7868	2	1	3	3
O60942	RNGTT	mRNA-capping enzyme			190550	205342	158766	178975		243608	205277	203093	87484.5		190550	543083	448885	290578	5.28001	5.73487	5.65214	5.46326	190550	181028	224442	145289		0.129018	0.120762	0.562656		12.9018	12.0762	56.2656	1	3	2	2
O75027	ABCB7	Iron-sulfur clusters transporter ABCB7, mitochondrial	3110000	3330000	3650000	3540000	3640000	3440000	3580000	3810000	3570000	3980000	3710000	3730000	10090000	10620000	10960000	11420000	7.00389	7.02612	7.03981	7.05767	3363330	3540000	3653330	3806670	0.080735	0.0282486	0.0371632	0.0395211	8.0735	2.82486	3.71632	3.95211	3	3	3	3
O75030	MITF	Microphthalmia-associated transcription factor	172961	212895	188114	177156	98289	245333	215622	229178	156905	219511	274655	314791	573970	520778	601705	808957	5.75889	5.71665	5.77938	5.90793	191323	173593	200568	269652	0.105369	0.423905	0.191537	0.177401	10.5369	42.3905	19.1537	17.7401	3	3	3	3
O75044	SRGAP2	SLIT-ROBO Rho GTPase-activating protein 2	254501	347874	326392	338043	436151	372129	320224	304430	419963	433624	268431	370847	928767	1146320	1044620	1072900	5.96791	6.05931	6.01896	6.03056	309589	382108	348206	357634	0.157957	0.130354	0.179904	0.233158	15.7957	13.0354	17.9904	23.3158	3	3	3	3
O75051	PLXNA2	Plexin-A2	123971	266701	522060	276523	451822	569068	608134	451911	618804	555182	488518	583712	912732	1297410	1678850	1627410	5.96034	6.11308	6.22501	6.2115	304244	432471	559616	542471	0.662897	0.340438	0.16695	0.0900573	66.2897	34.0438	16.695	9.00573	3	3	3	3
O75051	PLXNA1	Plexin-A2	816098	429047	545886	518288	551602	703058	623489	700103	734966	438443	635228	595214	1791030	1772950	2058560	1668880	6.2531	6.2487	6.31356	6.22243	597010	590983	686186	556295	0.332533	0.166636	0.0831067	0.186961	33.2533	16.6636	8.31067	18.6961	3	3	3	3
O75052	NOS1AP	Carboxyl-terminal PDZ ligand of neuronal nitric oxide synthase protein	872234	740034	834043	946734	677166	911971	640095	591493	532607	700679	748348	613790	2446310	2535870	1764200	2062820	6.38851	6.40413	6.24655	6.31446	815437	845290	588065	687606	0.0834346	0.173471	0.0915306	0.0992211	8.34346	17.3471	9.15306	9.92211	3	3	3	3
O75054	IGSF3	Immunoglobulin superfamily member 3	734094	816061	1030000	1090000	846598	871022	640020	716953	633807	801212	753700	909388	2580160	2807620	1990780	2464300	6.41165	6.44834	6.29902	6.39169	860052	935873	663593	821433	0.17764	0.143219	0.0697944	0.0971345	17.764	14.3219	6.97944	9.71345	3	3	3	3
O75061	DNAJC6	Putative tyrosine-protein phosphatase auxilin	622756	687568	257903	524565	284148	482165	293029	300853	368743	275389	347292	540603	1568230	1290880	962625	1163280	6.19541	6.11089	5.98346	6.06568	522742	430293	320875	387761	0.443116	0.298235	0.129767	0.353723	44.3116	29.8235	12.9767	35.3723	3	3	3	3
O75063	FAM20B	Glycosaminoglycan xylosylkinase	138549	279582	475154	237634	430885	470412	360961	79589.3	315152	415689	441815	533640	893285	1138930	755702	1391140	5.95099	6.0565	5.87835	6.14337	297762	379644	251901	463715	0.567693	0.328102	0.599338	0.133595	56.7693	32.8102	59.9338	13.3595	3	3	3	3
O75071	EFCAB14	EF-hand calcium-binding domain-containing protein 14			191638				216790	216048	200860			225307	191638	0	633698	225307	5.28248		5.80188	5.35277	191638		211233	225307			0.0425628				4.25628		1	0	3	1
O75077	ADAM23	Disintegrin and metalloproteinase domain-containing protein 23	377451		520715	242254	626500			270004	260232	349373	330592	476487	898166	868754	530236	1156450	5.95336	5.9389	5.72447	6.06313	449083	434377	265118	385484	0.225577	0.6255	0.0260633	0.205893	22.5577	62.55	2.60633	20.5893	2	2	2	3
O75083	WDR1	WD repeat-containing protein 1	42700000	40100000	40700000	34000000	39600000	43200000	39700000	46400000	45000000	44800000	41600000	38700000	123500000	116800000	131100000	125100000	8.09167	8.06744	8.1176	8.09726	41166700	38933300	43700000	41700000	0.0330698	0.119078	0.0808723	0.073171	3.30698	11.9078	8.08723	7.3171	3	3	3	3
O75094	SLIT3	Slit homolog 3 protein	2460000	2090000	2540000	2500000	2490000	2380000	1700000	1850000	1520000	2090000	2190000	2180000	7090000	7370000	5070000	6460000	6.85065	6.86747	6.70501	6.81023	2363330	2456670	1690000	2153330	0.101581	0.0271031	0.0977675	0.025577	10.1581	2.71031	9.77675	2.5577	3	3	3	3
O75110	ATP9A	Probable phospholipid-transporting ATPase IIA	444508	556550	731490	1140000	751541	513481	542491	700266	749140	524569	432242	981216	1732550	2405020	1991900	1938030	6.23869	6.38112	6.29927	6.28736	577516	801674	663966	646009	0.250444	0.394492	0.162661	0.455017	25.0444	39.4492	16.2661	45.5017	3	3	3	3
O75112	LDB3	LIM domain-binding protein 3	96700000	89000000	84600000	90300000	86600000	98400000	74300000	85800000	87400000	81600000	76200000	82700000	270300000	275300000	247500000	240500000	8.43185	8.43981	8.39358	8.38112	90100000	91766700	82500000	80166700	0.0679749	0.0657665	0.0866222	0.0433969	6.79749	6.57665	8.66222	4.33969	3	3	3	3
O75113	N4BP1	NEDD4-binding protein 1		183760	139444	99715.5	145086					166790			323204	244802	0	166790	5.50948	5.38881		5.22217	161602	122401		166790	0.193909	0.262105			19.3909	26.2105			2	2	0	1
O75116	ROCK2	Rho-associated protein kinase 2	1760000	1710000	1690000	1500000	1560000	1620000	1820000	1600000	1810000	1740000	1680000	1550000	5160000	4680000	5230000	4970000	6.71265	6.67025	6.7185	6.69636	1720000	1560000	1743330	1656670	0.0209625	0.0384615	0.0712606	0.058627	2.09625	3.84615	7.12606	5.8627	3	3	3	3
O75116	ROCK1	Rho-associated protein kinase 2	4380000	3600000	3500000	3440000	3550000	3880000	3460000	3880000	3580000	3500000	3450000	3240000	11480000	10870000	10920000	10190000	7.05994	7.03623	7.03822	7.00817	3826670	3623330	3640000	3396670	0.125906	0.0631969	0.0594322	0.0406167	12.5906	6.31969	5.94322	4.06167	3	3	3	3
O75122	CLASP2	CLIP-associating protein 2	901517	1010000	856196	942720	852520	1010000	790511	759916	872638	882615	840980	808338	2767710	2805240	2423060	2531930	6.44212	6.44797	6.38436	6.40345	922571	935080	807688	843978	0.0856671	0.0845035	0.0721703	0.0441115	8.56671	8.45035	7.21703	4.41115	3	3	3	3
O75122	CLASP1	CLIP-associating protein 2	1150000	1570000	1140000	1460000	1260000	1370000	1800000	945591	1120000	1210000	1320000	1280000	3860000	4090000	3865590	3810000	6.58659	6.61172	6.58722	6.58092	1286670	1363330	1288530	1270000	0.190745	0.0734718	0.350359	0.0438407	19.0745	7.34718	35.0359	4.38407	3	3	3	3
O75131	CPNE3	Copine-3	8820000	9410000	9170000	9560000	9520000	9350000	8480000	9570000	9080000	10300000	9560000	9710000	27400000	28430000	27130000	29570000	7.43775	7.45378	7.43345	7.47085	9133330	9476670	9043330	9856670	0.0324859	0.0117663	0.0603676	0.0396883	3.24859	1.17663	6.03676	3.96883	3	3	3	3
O75131	CPNE2	Copine-3	3120000		4200000	705823	5780000	5460000	3900000	3450000	4080000	4330000	2500000	2870000	7320000	11945800	11430000	9700000	6.86451	7.07722	7.05805	6.98677	3660000	3981940	3810000	3233330	0.208654	0.713649	0.0851705	0.299255	20.8654	71.3649	8.51705	29.9255	2	3	3	3
O75143	ATG13	Autophagy-related protein 13			18100000	20700000	20300000	19500000	18300000	21100000	16100000	19300000	20900000	20400000	18100000	60500000	55500000	60600000	7.25768	7.78176	7.74429	7.78247	18100000	20166700	18500000	20200000		0.030298	0.135459	0.0405215		3.0298	13.5459	4.05215	1	3	3	3
O75147	OBSL1	Obscurin-like protein 1	4960000	4620000	4780000	4880000	4790000	4720000	4050000	4530000	4680000	4460000	4320000	4560000	14360000	14390000	13260000	13340000	7.15715	7.15806	7.12254	7.12516	4786670	4796670	4420000	4446670	0.0355358	0.0167216	0.0744547	0.0271112	3.55358	1.67216	7.44547	2.71112	3	3	3	3
O75150	RNF40	E3 ubiquitin-protein ligase BRE1B	427289	401100	325843	457527	298859	143885	166085	294428	291518	378309	237248	395232	1154230	900271	752031	1010790	6.06229	5.95437	5.87624	6.00466	384744	300090	250677	336930	0.13688	0.522591	0.292302	0.257444	13.688	52.2591	29.2302	25.7444	3	3	3	3
O75150	RNF20	E3 ubiquitin-protein ligase BRE1B	547796		470808		412971	437624	53303.8	636937	475789	498384	537433		1018600	850595	1166030	1035820	6.008	5.92972	6.06671	6.01528	509302	425298	388677	517908	0.106889	0.0409885	0.775479	0.0533141	10.6889	4.09885	77.5479	5.33141	2	2	3	2
O75152	ZC3H11A	Zinc finger CCCH domain-containing protein 11A	734197	671182	779121	727401	734527	684790	757909	785333	855933	737039	673379	772415	2184500	2146720	2399180	2182830	6.33935	6.33178	6.38006	6.33902	728167	715573	799725	727611	0.0744632	0.0375861	0.0632367	0.0689745	7.44632	3.75861	6.32367	6.89745	3	3	3	3
O75153	CLUH	Clustered mitochondria protein homolog	3080000	3410000	3170000	2970000	3090000	3390000	3250000	3400000	3400000	3460000	3170000	3230000	9660000	9450000	10050000	9860000	6.98498	6.97543	7.00217	6.99388	3220000	3150000	3350000	3286670	0.0529774	0.0686772	0.0258515	0.0465759	5.29774	6.86772	2.58515	4.65759	3	3	3	3
O75155	CAND2	Cullin-associated NEDD8-dissociated protein 2	3870000	3760000	3230000	3150000	3510000	3900000	3060000	3150000	3240000	3060000	3030000	3140000	10860000	10560000	9450000	9230000	7.03583	7.02366	6.97543	6.9652	3620000	3520000	3150000	3076670	0.09453	0.106562	0.0285714	0.0184818	9.453	10.6562	2.85714	1.84818	3	3	3	3
O75155	CAND1	Cullin-associated NEDD8-dissociated protein 2	1940000	2220000	3270000	3210000	2590000	2430000	1460000	989903	1500000	1630000	2200000	1940000	7430000	8230000	3949900	5770000	6.87099	6.9154	6.59659	6.76118	2476670	2743330	1316630	1923330	0.283109	0.150178	0.215446	0.14837	28.3109	15.0178	21.5446	14.837	3	3	3	3
O75157	TSC22D2	TSC22 domain family protein 2	2760000	2420000	1550000	2580000	2060000	2510000	1140000	2190000	2480000	2370000	1360000	2390000	6730000	7150000	5810000	6120000	6.82802	6.85431	6.76418	6.78675	2243330	2383330	1936670	2040000	0.278178	0.118403	0.364031	0.288717	27.8178	11.8403	36.4031	28.8717	3	3	3	3
O75157	TSC22D1	TSC22 domain family protein 2				780829	1080000		1600000		1360000				0	1860830	2960000	0		6.26971	6.47129			930414	1480000			0.227367	0.114666			22.7367	11.4666		0	2	2	0
O75157	TSC22D1	TSC22 domain family protein 2	1230000	1610000	1150000	1270000	1120000	904222	544228	1530000		1540000	1390000	1250000	3990000	3294220	2074230	4180000	6.60097	6.51775	6.31686	6.62118	1330000	1098070	1037110	1393330	0.184785	0.16745	0.672102	0.104088	18.4785	16.745	67.2102	10.4088	3	3	2	3
O75165	DNAJC13	DnaJ homolog subfamily C member 13	4760000	4660000	5090000	4920000	5870000	5440000	4860000	4920000	5230000	5360000	5370000	5650000	14510000	16230000	15010000	16380000	7.16167	7.21032	7.17638	7.21431	4836670	5410000	5003330	5460000	0.0465235	0.0879316	0.0396892	0.0301503	4.65235	8.79316	3.96892	3.01503	3	3	3	3
O75170	PPP6R2	Serine/threonine-protein phosphatase 6 regulatory subunit 2	640553	652741	689820	565817	665912	1090000	435181	804803	1020000	869151	800332	521813	1983110	2321730	2259980	2191300	6.29735	6.36581	6.3541	6.3407	661038	773910	753328	730432	0.0388179	0.359576	0.392642	0.251792	3.88179	35.9576	39.2642	25.1792	3	3	3	3
O75175	CNOT3	CCR4-NOT transcription complex subunit 3	1570000	1070000	1440000	905968	1320000	1190000	890589	1160000	1070000	1130000	1530000	1610000	4080000	3415970	3120590	4270000	6.61066	6.53351	6.49424	6.63043	1360000	1138660	1040200	1423330	0.190752	0.185954	0.131856	0.180677	19.0752	18.5954	13.1856	18.0677	3	3	3	3
O75179	ANKRD17	Ankyrin repeat domain-containing protein 17	496834	392396	340036	226036	426352	405949	241836	363395	299090	323505	440459	410810	1229270	1058340	904321	1174770	6.08965	6.02463	5.95632	6.06995	409755	352779	301440	391591	0.194817	0.312478	0.201743	0.155263	19.4817	31.2478	20.1743	15.5263	3	3	3	3
O75179	ANKHD1	Ankyrin repeat domain-containing protein 17	1370000	1410000	1530000	1700000	1600000	1380000	1480000	1960000	1700000	1490000	1500000	1480000	4310000	4680000	5140000	4470000	6.63448	6.67025	6.71096	6.65031	1436670	1560000	1713330	1490000	0.0579582	0.10494	0.14024	0.00671141	5.79582	10.494	14.024	0.671141	3	3	3	3
O75190	DNAJB6	DnaJ homolog subfamily B member 6	2650000	2400000	2480000	2800000	2120000	2610000	2270000	2920000	2560000	2450000	2620000	2880000	7530000	7530000	7750000	7950000	6.87679	6.87679	6.8893	6.90037	2510000	2510000	2583330	2650000	0.0508651	0.139783	0.126049	0.0817223	5.08651	13.9783	12.6049	8.17223	3	3	3	3
O75208	COQ9	Ubiquinone biosynthesis protein COQ9, mitochondrial	1050000	1190000	1160000	1320000	1000000	1100000	1460000	1640000	1710000	1150000	678336	980559	3400000	3420000	4810000	2808900	6.53148	6.53403	6.68215	6.44854	1133330	1140000	1603330	936298	0.0650392	0.143603	0.0804388	0.255182	6.50392	14.3603	8.04388	25.5182	3	3	3	3
O75223	GGCT	Gamma-glutamylcyclotransferase	3030000	2380000	2040000	2710000	2590000	3360000	2210000	2160000	2010000	1790000	2010000	2020000	7450000	8660000	6380000	5820000	6.87216	6.93752	6.80482	6.76492	2483330	2886670	2126670	1940000	0.20256	0.143517	0.048942	0.0670103	20.256	14.3517	4.8942	6.70103	3	3	3	3
O75251	NDUFS7	NADH dehydrogenase [ubiquinone] iron-sulfur protein 7, mitochondrial	21500000	23000000	20400000	23600000	22600000	22400000	25000000	23600000	23600000	24700000	22700000	24300000	64900000	68600000	72200000	71700000	7.81224	7.83632	7.85854	7.85552	21633300	22866700	24066700	23900000	0.060329	0.0281156	0.0335855	0.0442804	6.0329	2.81156	3.35855	4.42804	3	3	3	3
O75298	RTN2	Reticulon-2	1770000	1560000	1390000	1980000	1920000	1640000	1790000	1140000	1350000	1710000	1320000	1570000	4720000	5540000	4280000	4600000	6.67394	6.74351	6.63144	6.66276	1573330	1846670	1426670	1533330	0.120986	0.0982719	0.232509	0.128849	12.0986	9.82719	23.2509	12.8849	3	3	3	3
P46527	CDKN1B	Cyclin-dependent kinase inhibitor 1B	203618	168996	111992	228847	29770.7	176752	32006.8	204715	114162	96769.3	94184.7	95532.3	484606	435370	350884	286486	5.68539	5.63886	5.54516	5.4571	161535	145123	116961	95495.4	0.286416	0.711383	0.738605	0.0135367	28.6416	71.1383	73.8605	1.35367	3	3	3	3
O75312	ZPR1	Zinc finger protein ZPR1		657641	332946		209603	339455	409024	149838	387264	303478	235368	359115	990587	549058	946126	897961	5.99589	5.73962	5.97595	5.95326	495294	274529	315375	299320	0.463551	0.334461	0.455875	0.207063	46.3551	33.4461	45.5875	20.7063	2	2	3	3
O75323	NIPSNAP2	Protein NipSnap homolog 2	31900000	39600000	25600000	32900000	27800000	32400000	28100000	41100000	28500000	35300000	25900000	32500000	97100000	93100000	97700000	93700000	7.98722	7.96895	7.98989	7.97174	32366700	31033300	32566700	31233300	0.216632	0.0905893	0.227005	0.154525	21.6632	9.05893	22.7005	15.4525	3	3	3	3
O75339	CILP	Cartilage intermediate layer protein 1		173059	704398	228668	511506	357054		361943	615206	331637	275891		877457	1097230	977149	607528	5.94323	6.0403	5.98996	5.78357	438728	365743	488574	303764	0.856369	0.38721	0.366544	0.129766	85.6369	38.721	36.6544	12.9766	2	3	2	2
Q86WW8	COA5	Cytochrome c oxidase assembly factor 5		145516											145516	0	0	0	5.16291				145516												1	0	0	0
O75347	TBCA	Tubulin-specific chaperone A	15400000	13400000	15100000	13900000	14300000	17900000	9970000	13600000	12000000	10600000	11700000	13700000	43900000	46100000	35570000	36000000	7.64246	7.6637	7.55108	7.5563	14633300	15366700	11856700	12000000	0.073707	0.143364	0.153436	0.130969	7.3707	14.3364	15.3436	13.0969	3	3	3	3
O75348	ATP6V1G1	V-type proton ATPase subunit G 1	3380000	3290000	3940000	3350000	4100000	4320000	3730000	3340000	3430000	4060000	3300000	4030000	10610000	11770000	10500000	11390000	7.02572	7.07078	7.02119	7.05652	3536670	3923330	3500000	3796670	0.0995807	0.129624	0.0583445	0.113359	9.95807	12.9624	5.83445	11.3359	3	3	3	3
O75351	VPS4B	Vacuolar protein sorting-associated protein 4B	959252	765701	985818	458941	750155	773310	1090000	1110000	1120000	1000000	934323	957456	2710770	1982410	3320000	2891780	6.43309	6.29719	6.52114	6.46117	903590	660802	1106670	963926	0.132972	0.265132	0.0138029	0.0345599	13.2972	26.5132	1.38029	3.45599	3	3	3	3
O75351	VPS4A	Vacuolar protein sorting-associated protein 4B	4510000	4190000	3750000	3250000	4130000	3860000	4240000	4270000	4710000	3790000	3880000	3290000	12450000	11240000	13220000	10960000	7.09517	7.05077	7.12123	7.03981	4150000	3746670	4406670	3653330	0.0919459	0.120324	0.05971	0.0870048	9.19459	12.0324	5.971	8.70048	3	3	3	3
O75352	MPDU1	Mannose-P-dolichol utilization defect 1 protein	4490000	186274	3230000		3740000	3080000	1360000	3690000	4120000	4890000	4540000	3540000	7906270	6820000	9170000	12970000	6.89797	6.83378	6.96237	7.11294	2635420	3410000	3056670	4323330	0.839566	0.136859	0.485824	0.16205	83.9566	13.6859	48.5824	16.205	3	2	3	3
O75365	PTP4A3	Protein tyrosine phosphatase type IVA 3	177639		210225			185873	108403		50753.9	172471	242025	146022	387864	185873	159157	560518	5.58868	5.26922	5.20183	5.74859	193932	185873	79578.4	186839	0.118814		0.51225	0.265405	11.8814		51.225	26.5405	2	1	2	3
O75367	MACROH2A1	Core histone macro-H2A.1	47200000	47900000	56000000	55800000	56700000	49000000	46600000	55900000	48000000	55200000	62100000	59500000	151100000	161500000	150500000	176800000	8.17926	8.20817	8.17754	8.24748	50366700	53833300	50166700	58933300	0.0971108	0.0782026	0.0999531	0.05913	9.71108	7.82026	9.99531	5.913	3	3	3	3
O75367	MACROH2A1	Core histone macro-H2A.1	69600000	66900000	77300000	78900000	81500000	78000000	77800000	67700000	72000000	80300000	104000000	52500000	213800000	238400000	217500000	236800000	8.33001	8.37731	8.33746	8.37438	71266700	79466700	72500000	78933300	0.0757241	0.0228713	0.0699108	0.326569	7.57241	2.28713	6.99108	32.6569	3	3	3	3
O75368	SH3BGRL	Adapter SH3BGRL	3870000	2820000	3420000	3680000	3180000	4200000	2490000	2730000	2980000	2750000	3160000	3140000	10110000	11060000	8200000	9050000	7.00475	7.04376	6.91381	6.95665	3370000	3686670	2733330	3016670	0.156315	0.138345	0.0896404	0.0766265	15.6315	13.8345	8.96404	7.66265	3	3	3	3
O75369	FLNB	Filamin-B	5850000	9320000	7850000	8350000	9030000	7910000	10200000	10500000	12200000	10100000	8990000	8500000	23020000	25290000	32900000	27590000	7.36211	7.40295	7.5172	7.44075	7673330	8430000	10966700	9196670	0.226985	0.0669359	0.0983507	0.0891384	22.6985	6.69359	9.83507	8.91384	3	3	3	3
O75369	FLNA	Filamin-B	242430		138077		201193			95024	264770	315428	658505		380507	201193	359794	973933	5.58036	5.30361	5.55605	5.98853	190254	201193	179897	486966	0.387844		0.667207	0.49817	38.7844		66.7207	49.817	2	1	2	2
O75369	FLNA	Filamin-B	28700000	29200000	35600000	33900000	35000000	32700000	37200000	34400000	40500000	32900000	33900000	34100000	93500000	101600000	112100000	100900000	7.97081	8.00689	8.04961	8.00389	31166700	33866700	37366700	33633300	0.12345	0.0339674	0.0817149	0.0191153	12.345	3.39674	8.17149	1.91153	3	3	3	3
O75369	FLNB	Filamin-B	62400000	75800000	69200000	72400000	68600000	69500000	76100000	77500000	73900000	75800000	79200000	70700000	207400000	210500000	227500000	225700000	8.31681	8.32325	8.35698	8.35353	69133300	70166700	75833300	75233300	0.0969178	0.0283009	0.0239308	0.0568663	9.69178	2.83009	2.39308	5.68663	3	3	3	3
O75376	NCOR1	Nuclear receptor corepressor 1	102884		89848.1	841567	100875			185595		96954.5			192732	942442	185595	96954.5	5.28495	5.97425	5.26857	4.98657	96366.1	471221	185595	96954.5	0.0956537	1.11147			9.56537	111.147			2	2	1	1
O75379	VAMP4	Vesicle-associated membrane protein 4	214917	220190	221661	299607			187763	633747	239274	191915	403195	277443	656768	299607	1060780	872553	5.81741	5.47655	6.02563	5.94079	218923	299607	353595	290851	0.0161981		0.690005	0.365398	1.61981		69.0005	36.5398	3	1	3	3
O75380	NDUFS6	NADH dehydrogenase [ubiquinone] iron-sulfur protein 6, mitochondrial	9780000	10400000	6710000	11800000	8040000	9350000	6970000	11000000	7400000	10300000	8680000	9840000	26890000	29190000	25370000	28820000	7.42959	7.46523	7.40432	7.45969	8963330	9730000	8456670	9606670	0.220444	0.196155	0.261694	0.0869006	22.0444	19.6155	26.1694	8.69006	3	3	3	3
O75381	PEX14	Peroxisomal membrane protein PEX14	2130000	2100000	2430000	2270000	2150000	2110000	2050000	2390000	2400000	2160000	2010000	2180000	6660000	6530000	6840000	6350000	6.82347	6.81491	6.83506	6.80277	2220000	2176670	2280000	2116670	0.0821995	0.0382542	0.0873897	0.0438972	8.21995	3.82542	8.73897	4.38972	3	3	3	3
O75390	CS	Citrate synthase, mitochondrial	94100000	116000000	91200000	84600000	90100000	97300000	112000000	114000000	108000000	103000000	93700000	92800000	301300000	272000000	334000000	289500000	8.479	8.43457	8.52375	8.46165	100433000	90666700	111333000	96500000	0.135004	0.0702456	0.0274406	0.0585194	13.5004	7.02456	2.74406	5.85194	3	3	3	3
O75391	SPAG7	Sperm-associated antigen 7	1600000	1180000	1390000	1310000	1400000	1310000	958446	848368	761047	959399	895723	932214	4170000	4020000	2567860	2787340	6.62014	6.60423	6.40957	6.44519	1390000	1340000	855954	929112	0.151079	0.0387773	0.115565	0.0343889	15.1079	3.87773	11.5565	3.43889	3	3	3	3
O75394	MRPL33	39S ribosomal protein L33, mitochondrial	791181	752760	723757	667342	492362	795286	680520	836911	659271	626243	695677	755537	2267700	1954990	2176700	2077460	6.35559	6.29114	6.3378	6.31753	755899	651663	725567	692486	0.0447433	0.233356	0.133702	0.0934403	4.47433	23.3356	13.3702	9.34403	3	3	3	3
O75396	SEC22B	Vesicle-trafficking protein SEC22b	11500000	11900000	12200000	12700000	12200000	11200000	12000000	13000000	10100000	11800000	13700000	12100000	35600000	36100000	35100000	37600000	7.55145	7.55751	7.54531	7.57519	11866700	12033300	11700000	12533300	0.0295945	0.0634706	0.125905	0.0814976	2.95945	6.34706	12.5905	8.14976	3	3	3	3
O75400	PRPF40A	Pre-mRNA-processing factor 40 homolog A	2420000	2500000	2800000	2360000	2750000	2530000	2380000	2870000	2820000	3240000	2870000	2690000	7720000	7640000	8070000	8800000	6.88762	6.88309	6.90687	6.94448	2573330	2546670	2690000	2933330	0.0778496	0.0767802	0.100234	0.0955965	7.78496	7.67802	10.0234	9.55965	3	3	3	3
O75410	TACC1	Transforming acidic coiled-coil-containing protein 1		502512		312973						369471		191813	502512	312973	0	561284	5.70115	5.49551		5.74918	502512	312973		280642				0.447628				44.7628	1	1	0	2
O75414	NME6	Nucleoside diphosphate kinase 6			858394		490204	418119	851735	1380000	1240000	554613		651530	858394	908323	3471740	1206140	5.93369	5.95824	6.54055	6.0814	858394	454162	1157240	603072		0.112233	0.236495	0.113636		11.2233	23.6495	11.3636	1	2	3	2
O75431	MTX2	Metaxin-2	3340000	4690000	4610000	5640000	4070000	4170000	4540000	3830000	4800000	2990000	3260000	4040000	12640000	13880000	13170000	10290000	7.10175	7.14239	7.11959	7.01242	4213330	4626670	4390000	3430000	0.179759	0.189985	0.114373	0.158966	17.9759	18.9985	11.4373	15.8966	3	3	3	3
O75436	VPS26A	Vacuolar protein sorting-associated protein 26A	11100000	12000000	11000000	10800000	11600000	11500000	11900000	9610000	11500000	11800000	11400000	11700000	34100000	33900000	33010000	34900000	7.53275	7.5302	7.51865	7.54283	11366700	11300000	11003300	11633300	0.0484537	0.0385743	0.111159	0.017894	4.84537	3.85743	11.1159	1.7894	3	3	3	3
O75436	VPS26A	Vacuolar protein sorting-associated protein 26A	2700000	377762	2360000		2430000	2320000	893799	2650000	2880000	2060000	2230000	2260000	5437760	4750000	6423800	6550000	6.73542	6.67669	6.80779	6.81624	1812590	2375000	2141270	2183330	0.691923	0.0327502	0.507383	0.0494006	69.1923	3.27502	50.7383	4.94006	3	2	3	3
O75438	NDUFB1	NADH dehydrogenase [ubiquinone] 1 beta subcomplex subunit 1		2280000	4130000	3430000	3550000	3600000	2890000	1140000	2920000	1770000	2840000	3610000	6410000	10580000	6950000	8220000	6.80686	7.02449	6.84198	6.91487	3205000	3526670	2316670	2740000	0.408158	0.0247738	0.439914	0.337251	40.8158	2.47738	43.9914	33.7251	2	3	3	3
O75439	PMPCB	Mitochondrial-processing peptidase subunit beta	7290000	9510000	6790000	6550000	6770000	8200000	9180000	9970000	9460000	8580000	6630000	6950000	23590000	21520000	28610000	22160000	7.37273	7.33284	7.45652	7.34557	7863330	7173330	9536670	7386670	0.184121	0.124893	0.0420001	0.141575	18.4121	12.4893	4.20001	14.1575	3	3	3	3
O75467	ZNF324	Zinc finger protein 324A	5320000	4820000	4720000	5320000	6220000	5470000	4320000	4160000	4190000	5030000	3610000	6870000	14860000	17010000	12670000	15510000	7.17202	7.2307	7.10278	7.19061	4953330	5670000	4223330	5170000	0.0648967	0.085041	0.0201379	0.316151	6.48967	8.5041	2.01379	31.6151	3	3	3	3
P35221	CTNNA1	Catenin alpha-1	22500000	20000000	19700000	19400000	18800000	19800000	16400000	16200000	16900000	17300000	15700000	17000000	62200000	58000000	49500000	50000000	7.79379	7.76343	7.69461	7.69897	20733300	19333300	16500000	16666700	0.074147	0.0260339	0.0218518	0.0510294	7.4147	2.60339	2.18518	5.10294	3	3	3	3
O75475	HDGF	PC4 and SFRS1-interacting protein	8590000		10500000	9210000	10100000	9750000	8800000	10100000	8390000	10100000	8870000	9590000	19090000	29060000	27290000	28560000	7.28081	7.4633	7.436	7.45576	9545000	9686670	9096670	9520000	0.141495	0.0462871	0.0981422	0.0649139	14.1495	4.62871	9.81422	6.49139	2	3	3	3
O75477	ERLIN1	Erlin-1	1030000	906341	980395	1320000	1210000	1320000	1230000	1170000	1150000	1190000	1110000	1470000	2916740	3850000	3550000	3770000	6.4649	6.58546	6.55023	6.57634	972245	1283330	1183330	1256670	0.0640075	0.0494872	0.0351831	0.150424	6.40075	4.94872	3.51831	15.0424	3	3	3	3
O75477	ERLIN1	Erlin-1	11500000	11800000	12300000	15600000	16400000	15300000	14200000	12200000	12100000	10500000	13100000	16300000	35600000	47300000	38500000	39900000	7.55145	7.67486	7.58546	7.60097	11866700	15766700	12833300	13300000	0.0340572	0.036065	0.0923083	0.218434	3.40572	3.6065	9.23083	21.8434	3	3	3	3
O75487	GPC4	Glypican-4	141643	169010	194343	374881	210720	199808	193395	180184	287332	305166	259833	185506	504996	785409	660911	750505	5.70329	5.8951	5.82014	5.87535	168332	261803	220304	250168	0.156575	0.374634	0.265192	0.241488	15.6575	37.4634	26.5192	24.1488	3	3	3	3
O75487	GPC4	Glypican-4	570187		457199		779008	964482		735408	642580	942152	502325		1027390	1743490	1377990	1444480	6.01174	6.24142	6.13925	6.15971	513693	871745	688994	722238	0.15553	0.150445	0.0952683	0.430612	15.553	15.0445	9.52683	43.0612	2	2	2	2
O75489	NDUFS3	NADH dehydrogenase [ubiquinone] iron-sulfur protein 3, mitochondrial	15600000	13000000	17700000	12200000	17900000	18000000	15800000	16900000	17100000	18000000	18900000	17900000	46300000	48100000	49800000	54800000	7.66558	7.68215	7.69723	7.73878	15433300	16033300	16600000	18266700	0.152555	0.207077	0.0421687	0.0301509	15.2555	20.7077	4.21687	3.01509	3	3	3	3
O75494	SRSF10	Serine/arginine-rich splicing factor 10	1760000	1870000	2150000	1610000	1920000	1820000	1900000	2380000	2260000	2420000	2580000	2370000	5780000	5350000	6540000	7370000	6.76193	6.72835	6.81558	6.86747	1926670	1783330	2180000	2456670	0.104367	0.0887211	0.114587	0.0446526	10.4367	8.87211	11.4587	4.46526	3	3	3	3
O75503	CLN5	Ceroid-lipofuscinosis neuronal protein 5	985352	851487	905861	1010000	1050000	1200000	1100000	821240	879281	845056	908198	1080000	2742700	3260000	2800520	2833250	6.43818	6.51322	6.44724	6.45228	914233	1086670	933507	944418	0.0736399	0.0921778	0.157555	0.128744	7.36399	9.21778	15.7555	12.8744	3	3	3	3
O75521	ECI2	Enoyl-CoA delta isomerase 2	5050000	6230000	5060000	5150000	4970000	5240000	6310000	6940000	6260000	5620000	4920000	4840000	16340000	15360000	19510000	15380000	7.21325	7.18639	7.29026	7.18696	5446670	5120000	6503330	5126670	0.124554	0.026851	0.0582763	0.0837011	12.4554	2.6851	5.82763	8.37011	3	3	3	3
O75525	KHDRBS3	KH domain-containing, RNA-binding, signal transduction-associated protein 3	135871	224111	304096	337736	360898	304535	200639	349296	389007	219569	320760	137907	664078	1003170	938942	678236	5.82222	6.00137	5.97264	5.83138	221359	334390	312981	226079	0.380134	0.0847219	0.31726	0.405169	38.0134	8.47219	31.726	40.5169	3	3	3	3
O75525	KHDRBS1	KH domain-containing, RNA-binding, signal transduction-associated protein 3	7960000	9760000	10300000	9400000	11000000	9410000	9920000	10300000	10500000	10800000	11200000	11400000	28020000	29810000	30720000	33400000	7.44747	7.47436	7.48742	7.52375	9340000	9936670	10240000	11133300	0.131181	0.0926757	0.0287713	0.0274406	13.1181	9.26757	2.87713	2.74406	3	3	3	3
O75530	EED	Polycomb protein EED	196085	251595	289770	336198	83631.5	532392	180118	280410	182807	156285	246247	294087	737450	952222	643335	696619	5.86773	5.97874	5.80844	5.843	245817	317407	214445	232206	0.191643	0.708773	0.26647	0.301308	19.1643	70.8773	26.647	30.1308	3	3	3	3
O75531	BANF1	Barrier-to-autointegration factor	1980000	2140000	2530000	2470000	2010000	2300000	2790000	2890000	2820000	2480000	3580000	3090000	6650000	6780000	8500000	9150000	6.82282	6.83123	6.92942	6.96142	2216670	2260000	2833330	3050000	0.127625	0.102918	0.0181115	0.180685	12.7625	10.2918	1.81115	18.0685	3	3	3	3
O75533	SF3B1	Splicing factor 3B subunit 1	8770000	10200000	9910000	10200000	9740000	9450000	9520000	9720000	10200000	9980000	9620000	8920000	28880000	29390000	29440000	28520000	7.4606	7.4682	7.46894	7.45515	9626670	9796670	9813330	9506670	0.0785248	0.0386047	0.0356123	0.0566983	7.85248	3.86047	3.56123	5.66983	3	3	3	3
O75534	CSDE1	Cold shock domain-containing protein E1	5670000	5510000	5510000	5220000	5370000	5320000	5220000	5310000	5290000	5390000	5210000	5240000	16690000	15910000	15820000	15840000	7.22246	7.20167	7.19921	7.19976	5563330	5303330	5273330	5280000	0.0166044	0.0144016	0.00896172	0.0182645	1.66044	1.44016	0.896172	1.82645	3	3	3	3
O75569	PRKRA	Interferon-inducible double-stranded RNA-dependent protein kinase activator A	1930000	2800000	2520000	2630000	2340000	2360000	2490000	3320000	2580000	2600000	2530000	2400000	7250000	7330000	8390000	7530000	6.86034	6.8651	6.92376	6.87679	2416670	2443330	2796670	2510000	0.183769	0.0662894	0.162854	0.0404338	18.3769	6.62894	16.2854	4.04338	3	3	3	3
O75581	LRP6	Low-density lipoprotein receptor-related protein 6	222005		49247.4		119668	81309	45422.4	53293.4	46214.4	37948	122897	11410.5	271252	200977	144930	172256	5.43337	5.30315	5.16116	5.23617	135626	100488	48310.1	57418.5	0.900697	0.269921	0.0897085	1.01427	90.0697	26.9921	8.97085	101.427	2	2	3	3
O75581	LRP1	Low-density lipoprotein receptor-related protein 6	403060	594346	739896	703059	555860	895126	665826	382157	288077	539326	957000	485401	1737300	2154040	1336060	1981730	6.23987	6.33325	6.12583	6.29704	579101	718015	445353	660576	0.291719	0.23694	0.441546	0.390755	29.1719	23.694	44.1546	39.0755	3	3	3	3
O75592	MYCBP2	E3 ubiquitin-protein ligase MYCBP2	339140	450534	314213	281288	277130	170599	330302	402097	272343	418146	388873	281008	1103890	729017	1004740	1088030	6.04293	5.86274	6.00205	6.03664	367962	243006	334914	362676	0.197268	0.258185	0.194079	0.199145	19.7268	25.8185	19.4079	19.9145	3	3	3	3
O75600	GCAT	2-amino-3-ketobutyrate coenzyme A ligase, mitochondrial	1210000	1360000	1350000	925828	1220000	1490000	1750000	1570000	1800000	1430000	1040000	747973	3920000	3635830	5120000	3217970	6.59329	6.5606	6.70927	6.50758	1306670	1211940	1706670	1072660	0.0641824	0.232826	0.0708799	0.319006	6.41824	23.2826	7.08799	31.9006	3	3	3	3
O75607	NPM3	Nucleoplasmin-3		1220000	1180000	1020000	1130000	1060000	958805	1150000	1210000	1080000	1130000	1170000	2400000	3210000	3318800	3380000	6.38021	6.50651	6.52098	6.52892	1200000	1070000	1106270	1126670	0.0235702	0.0520352	0.118582	0.0400229	2.35702	5.20352	11.8582	4.00229	2	3	3	3
O75608	LYPLA1	Acyl-protein thioesterase 1	10600000	10600000	8960000	8730000	8490000	9690000	9560000	9950000	9580000	7330000	9240000	7810000	30160000	26910000	29090000	24380000	7.47943	7.42991	7.46374	7.38703	10053300	8970000	9696670	8126670	0.0941831	0.0707893	0.0226491	0.122264	9.41831	7.07893	2.26491	12.2264	3	3	3	3
O75643	SNRNP200	U5 small nuclear ribonucleoprotein 200 kDa helicase	5430000	6200000	5700000	5640000	6020000	5500000	6200000	6370000	6510000	6270000	5890000	5840000	17330000	17160000	19080000	18000000	7.2388	7.23452	7.28058	7.25527	5776670	5720000	6360000	6000000	0.0676312	0.0470406	0.0244091	0.0391933	6.76312	4.70406	2.44091	3.91933	3	3	3	3
O75648	TRMU	Mitochondrial tRNA-specific 2-thiouridylase 1	281233	532206	446926	325345	208041	473530	330849	493941	592745	524446	426886	253887	1260360	1006920	1417540	1205220	6.10049	6.00299	6.15154	6.08107	420122	335639	472512	401740	0.303758	0.396389	0.279901	0.34107	30.3758	39.6389	27.9901	34.107	3	3	3	3
O75663	TIPRL	TIP41-like protein	2840000	2620000	2060000	2220000	2040000	2560000	1890000	2840000	2640000	2390000	2100000	1920000	7520000	6820000	7370000	6410000	6.87622	6.83378	6.86747	6.80686	2506670	2273330	2456670	2136670	0.160437	0.11616	0.203867	0.110984	16.0437	11.616	20.3867	11.0984	3	3	3	3
O75676	RPS6KA4	Ribosomal protein S6 kinase alpha-4			278198	102150	213939	186332	199479	227634	259763		169646		278198	502421	686876	169646	5.44435	5.70107	5.83688	5.22954	278198	167474	228959	169646		0.347706	0.131744			34.7706	13.1744		1	3	3	1
O75688	PPM1B	Protein phosphatase 1B	3440000	2610000	2570000	2150000	2720000	2780000	2290000	2840000	2420000	2200000	2010000	2350000	8620000	7650000	7550000	6560000	6.93551	6.88366	6.87795	6.8169	2873330	2550000	2516670	2186670	0.170936	0.136356	0.114223	0.077923	17.0936	13.6356	11.4223	7.7923	3	3	3	3
O75688	PPM1A	Protein phosphatase 1B	1850000	2600000	2600000	2050000	2420000	2960000	2520000	2300000	2200000	2390000	2700000	2580000	7050000	7430000	7020000	7670000	6.84819	6.87099	6.84634	6.8848	2350000	2476670	2340000	2556670	0.184261	0.18478	0.0699603	0.0611388	18.4261	18.478	6.99603	6.11388	3	3	3	3
O75689	ADAP1	Arf-GAP with dual PH domain-containing protein 1	135673		119404		97725.7			69580.3	85947	94053.7	121978	78347.8	255077	97725.7	155527	294380	5.40667	4.99001	5.19181	5.46891	127538	97725.7	77763.6	98126.5	0.0901996		0.148823	0.225203	9.01996		14.8823	22.5203	2	1	2	3
O75691	UTP20	Small subunit processome component 20 homolog	308579	252642	411446	482418	333590	402472	202316	192575	388342	404093	307697	187116	972667	1218480	783233	898906	5.98796	6.08582	5.89389	5.95371	324222	406160	261078	299635	0.248439	0.183382	0.422563	0.362817	24.8439	18.3382	42.2563	36.2817	3	3	3	3
O75694	NUP155	Nuclear pore complex protein Nup155	2490000	3320000	3590000	3480000	3840000	3120000	3750000	3750000	4210000	3930000	3860000	3310000	9400000	10440000	11710000	11100000	6.97313	7.0187	7.06856	7.04532	3133330	3480000	3903330	3700000	0.182957	0.103448	0.0680396	0.0917726	18.2957	10.3448	6.80396	9.17726	3	3	3	3
O75695	RP2	Protein XRP2	262006		171585	308506	122292	263300	245458	248363	219176	81575	80775.7	314527	433591	694098	712997	476878	5.63708	5.84142	5.85309	5.67841	216796	231366	237666	158959	0.29492	0.4198	0.0676508	0.847552	29.492	41.98	6.76508	84.7552	2	3	3	3
O75715	GPX5	Epididymal secretory glutathione peroxidase	526006		456195	491817	506338	359801	418715	332086	593836	389637	580436	540327	982201	1357960	1344640	1510400	5.9922	6.13289	6.12861	6.17909	491100	452652	448212	503467	0.100517	0.178368	0.297504	0.199812	10.0517	17.8368	29.7504	19.9812	2	3	3	3
O75718	CRTAP	Cartilage-associated protein	4920000	5090000	5250000	5360000	5780000	5460000	5340000	6150000	5120000	5340000	5920000	6280000	15260000	16600000	16610000	17540000	7.18355	7.22011	7.22037	7.24403	5086670	5533330	5536670	5846670	0.0324427	0.0396494	0.097971	0.0811183	3.24427	3.96494	9.7971	8.11183	3	3	3	3
O75746	SLC25A12	Electrogenic aspartate/glutamate antiporter SLC25A12, mitochondrial	14500000	12900000	15200000	15500000	15900000	15000000	14700000	14200000	13800000	15700000	16100000	17000000	42600000	46400000	42700000	48800000	7.62941	7.66652	7.63043	7.68842	14200000	15466700	14233300	16266700	0.0830269	0.0291546	0.0316809	0.0409323	8.30269	2.91546	3.16809	4.09323	3	3	3	3
O75746	SLC25A12	Electrogenic aspartate/glutamate antiporter SLC25A12, mitochondrial	26300000	31100000	24000000	35700000	29400000	30700000	18500000	30900000	23500000	27700000	21300000	26400000	81400000	95800000	72900000	75400000	7.91062	7.98137	7.86273	7.87737	27133300	31933300	24300000	25133300	0.133512	0.104159	0.256732	0.134594	13.3512	10.4159	25.6732	13.4594	3	3	3	3
O75764	TCEA3	Transcription elongation factor A protein 3	270640	238505	259322	392875	345675	443613	112346	309745	238373	213725	322099	118719	768467	1182160	660464	654543	5.88563	6.07268	5.81985	5.81594	256156	394054	220155	218181	0.0636324	0.124297	0.454011	0.466416	6.36324	12.4297	45.4011	46.6416	3	3	3	3
O75781	PALM	Paralemmin-1	380321	347576	374851	222744	323837	289923	346209	271181	334365	312147	309678	315690	1102750	836504	951755	937515	6.04248	5.92247	5.97853	5.97198	367583	278835	317252	312505	0.0477194	0.18452	0.12714	0.00967007	4.77194	18.452	12.714	0.967007	3	3	3	3
O75787	ATP6AP2	Renin receptor	1240000	1450000	1180000	1720000	1880000	1460000	1640000	1010000	1080000	1490000	1220000	1580000	3870000	5060000	3730000	4290000	6.58771	6.70415	6.57171	6.63246	1290000	1686670	1243330	1430000	0.109903	0.125677	0.277723	0.131014	10.9903	12.5677	27.7723	13.1014	3	3	3	3
O75792	RNASEH2A	Ribonuclease H2 subunit A	2160000	1880000	3550000		3350000	3070000	2780000	3690000	3080000	2480000	3740000	3460000	7590000	6420000	9550000	9680000	6.88024	6.80754	6.98	6.98588	2530000	3210000	3183330	3226670	0.353506	0.0616791	0.14567	0.205046	35.3506	6.16791	14.567	20.5046	3	2	3	3
O75794	CDC123	Cell division cycle protein 123 homolog	878370	1290000	945506	656529	899063		966958	998451	1170000	1110000	1000000	1360000	3113880	1555590	3135410	3470000	6.4933	6.1919	6.49629	6.54033	1037960	777796	1045140	1156670	0.212764	0.220492	0.104556	0.159494	21.2764	22.0492	10.4556	15.9494	3	2	3	3
O75817	POP7	Ribonuclease P protein subunit p20			238560	287333	338803	476918	104334	206100	417691	551991	150940	346238	238560	1103050	728125	1049170	5.3776	6.0426	5.86221	6.02085	238560	367685	242708	349723		0.266633	0.658626	0.573449		26.6633	65.8626	57.3449	1	3	3	3
O75818	RPP40	Ribonuclease P protein subunit p40	402875		364673	430164	329956	323767	363130	352934	421300	319268	261014	309427	767548	1083890	1137360	889709	5.88511	6.03499	6.0559	5.94925	383774	361296	379121	296570	0.0703875	0.165299	0.0972824	0.105145	7.03875	16.5299	9.72824	10.5145	2	3	3	3
O75821	EIF3G	Eukaryotic translation initiation factor 3 subunit G	7590000	6650000	7590000	7380000	7060000	7260000	5540000	6510000	5940000	6660000	6410000	6710000	21830000	21700000	17990000	19780000	7.33905	7.33646	7.25503	7.29623	7276670	7233330	5996670	6593330	0.0745821	0.022349	0.0812912	0.0243773	7.45821	2.2349	8.12912	2.43773	3	3	3	3
O75822	EIF3J	Eukaryotic translation initiation factor 3 subunit J	5000000	4890000	5000000	5350000	4730000	5370000	3560000	3960000	3640000	3970000	4300000	4080000	14890000	15450000	11160000	12350000	7.17289	7.18893	7.04766	7.09167	4963330	5150000	3720000	4116670	0.0127955	0.070654	0.0568979	0.0408165	1.27955	7.0654	5.68979	4.08165	3	3	3	3
O75832	PSMD10	26S proteasome non-ATPase regulatory subunit 10	1840000	1700000	2160000	1820000	1680000	1790000	1320000	2540000	2420000	1560000	2260000	1320000	5700000	5290000	6280000	5140000	6.75587	6.72346	6.79796	6.71096	1900000	1763330	2093330	1713330	0.124103	0.0418022	0.321214	0.285058	12.4103	4.18022	32.1214	28.5058	3	3	3	3
O75843	AP1G2	AP-1 complex subunit gamma-like 2	114263	107393	152315	64406.6	153250		106709		62975	97676.3	35013.4	127801	373971	217657	169684	260491	5.57284	5.33777	5.22964	5.41579	124657	108828	84842	86830.2	0.194113	0.577256	0.364496	0.545145	19.4113	57.7256	36.4496	54.5145	3	2	2	3
O75844	ZMPSTE24	CAAX prenyl protease 1 homolog	6690000	6090000	6320000	6450000	7340000	7630000	6510000	6460000	7210000	7630000	7280000	6220000	19100000	21420000	20180000	21130000	7.28103	7.33082	7.30492	7.3249	6366670	7140000	6726670	7043330	0.0475461	0.0861202	0.0623377	0.104239	4.75461	8.61202	6.23377	10.4239	3	3	3	3
O75845	SC5D	Lathosterol oxidase	2060000	1630000	1590000	1800000	1960000	1760000	1700000		2040000	1430000	1500000	566167	5280000	5520000	3740000	3496170	6.72263	6.74194	6.57287	6.54359	1760000	1840000	1870000	1165390	0.148055	0.0575163	0.128565	0.446306	14.8055	5.75163	12.8565	44.6306	3	3	2	3
O75874	IDH1	Isocitrate dehydrogenase [NADP] cytoplasmic	22600000	18800000	19900000	19400000	21100000	24100000	18700000	19000000	17600000	18400000	18700000	18500000	61300000	64600000	55300000	55600000	7.78746	7.81023	7.74273	7.74507	20433300	21533300	18433300	18533300	0.0956934	0.110516	0.039988	0.00824204	9.56934	11.0516	3.9988	0.824204	3	3	3	3
O75874	IDH1	Isocitrate dehydrogenase [NADP] cytoplasmic	36700000	40800000	33300000	30800000	33800000	38100000	37000000	38600000	38100000	35700000	22100000	25800000	110800000	102700000	113700000	83600000	8.04454	8.01157	8.05576	7.92221	36933300	34233300	37900000	27866700	0.101682	0.107183	0.0215972	0.25233	10.1682	10.7183	2.15972	25.233	3	3	3	3
O75879	GATB	Glutamyl-tRNA(Gln) amidotransferase subunit B, mitochondrial	626680	702891	277017	340667	475562	556438	926886	714331	741256	815254		180214	1606590	1372670	2382470	995468	6.20591	6.13757	6.37703	5.99803	535529	457556	794158	497734	0.424063	0.238237	0.145729	0.902171	42.4063	23.8237	14.5729	90.2171	3	3	3	2
O75880	SCO1	Protein SCO1 homolog, mitochondrial	7640000	6240000	9280000	7830000	8770000	7850000	7880000	7860000	7470000	7510000	8830000	8800000	23160000	24450000	23210000	25140000	7.36474	7.38828	7.36568	7.40037	7720000	8150000	7736670	8380000	0.197096	0.0658931	0.029878	0.0899274	19.7096	6.58931	2.9878	8.99274	3	3	3	3
O75882	ATRN	Attractin	740563	622686	611858	845361	739559	677245	373742	632484	544345	618381	620577	704350	1975110	2262160	1550570	1943310	6.29559	6.35452	6.19049	6.28854	658369	754055	516857	647769	0.108431	0.112711	0.254506	0.0756637	10.8431	11.2711	25.4506	7.56637	3	3	3	3
O75884	RBBP9	Serine hydrolase RBBP9	3340000	2610000	2440000	1730000	3070000	3570000	3090000	4370000	3160000	2130000	3330000	2510000	8390000	8370000	10620000	7970000	6.92376	6.92273	7.02612	6.90146	2796670	2790000	3540000	2656670	0.170974	0.341011	0.203292	0.230852	17.0974	34.1011	20.3292	23.0852	3	3	3	3
O75886	STAM2	Signal transducing adapter molecule 2	506147	435832	434989	706863	302688	285085	378317	467923	309652	271929	346597	302993	1376970	1294640	1155890	921519	6.13892	6.11215	6.06292	5.9645	458989	431545	385297	307173	0.0889823	0.552884	0.205987	0.122111	8.89823	55.2884	20.5987	12.2111	3	3	3	3
O75886	STAM	Signal transducing adapter molecule 2	482705	506477	360260	394016	432695	366015	182846	551982	435102	284639	381775	383349	1349440	1192730	1169930	1049760	6.13015	6.07654	6.06816	6.02109	449814	397575	389977	349921	0.174431	0.084216	0.483772	0.161583	17.4431	8.4216	48.3772	16.1583	3	3	3	3
O75891	ALDH1L1	Cytosolic 10-formyltetrahydrofolate dehydrogenase		558829		196935	196341	198507	254262			231268			558829	591783	254262	231268	5.74728	5.77216	5.40528	5.36412	558829	197261	254262	231268		0.00567367				0.567367			1	3	1	1
O75896	TUSC2	Tumor suppressor candidate 2	207907		227191		194564	238390	68506.4	204934	253058	176996	498870	108343	435098	432954	526498	784209	5.63859	5.63644	5.7214	5.89443	217549	216477	175499	261403	0.0626794	0.143155	0.545483	0.79761	6.26794	14.3155	54.5483	79.761	2	2	3	3
O75897	SULT1C4	Sulfotransferase 1C4	1040000		365195	712198	519602	629144	652685	371374	466634	591052	806467	620120	1405200	1860940	1490690	2017640	6.14774	6.26973	6.17339	6.30484	702598	620315	496898	672546	0.679136	0.155729	0.28794	0.173796	67.9136	15.5729	28.794	17.3796	2	3	3	3
O75900	MMP23B	Matrix metalloproteinase-23	1050000	583531	467695	202139	217173	680528	457317		386233	333724	605274	628143	2101230	1099840	843550	1567140	6.32247	6.04133	5.92611	6.19511	700409	366613	421775	522380	0.440093	0.741822	0.119172	0.313528	44.0093	74.1822	11.9172	31.3528	3	3	2	3
O75907	DGAT1	Diacylglycerol O-acyltransferase 1	519506	556304	567547	603868	627365	593280	583011	412432	481184	665248	472753	554375	1643360	1824510	1476630	1692380	6.21573	6.26115	6.16927	6.2285	547786	608171	492209	564125	0.0458716	0.0286846	0.174361	0.171269	4.58716	2.86846	17.4361	17.1269	3	3	3	3
O75909	CCNK	Cyclin-K	917043	1040000	1160000	921072	866353	671488	1690000	1290000	1090000	757360	845750	586913	3117040	2458910	4070000	2190020	6.49374	6.39074	6.60959	6.34045	1039010	819638	1356670	730008	0.11692	0.160054	0.225188	0.180229	11.692	16.0054	22.5188	18.0229	3	3	3	3
O75915	ARL6IP5	PRA1 family protein 3	33200000	28500000	38700000	35500000	40100000	37800000	35200000	34000000	34600000	39600000	31500000	32100000	100400000	113400000	103800000	103200000	8.00173	8.05461	8.0162	8.01368	33466700	37800000	34600000	34400000	0.152547	0.0608466	0.017341	0.131201	15.2547	6.08466	1.7341	13.1201	3	3	3	3
O75923	DYSF	Dysferlin	5060000	5100000	5010000	5370000	5380000	4910000	5250000	5740000	5680000	5850000	5830000	5920000	15170000	15660000	16670000	17600000	7.18099	7.19479	7.22194	7.24551	5056670	5220000	5556670	5866670	0.00891744	0.0514395	0.048099	0.00805537	0.891744	5.14395	4.8099	0.805537	3	3	3	3
O75923	DYSF	Dysferlin	2420000		2820000	2290000	2990000	3340000	1310000	3030000	2550000	3200000	2940000	3290000	5240000	8620000	6890000	9430000	6.71933	6.93551	6.83822	6.97451	2620000	2873330	2296670	3143330	0.107955	0.186067	0.386449	0.057821	10.7955	18.6067	38.6449	5.7821	2	3	3	3
O75925	PIAS1	E3 SUMO-protein ligase PIAS1		218501	138467	311546			170616		206804	219436		146872	356968	311546	377420	366308	5.55263	5.49352	5.57682	5.56385	178484	311546	188710	183154	0.317074		0.135598	0.280149	31.7074		13.5598	28.0149	2	1	2	2
O75934	BCAS2	Pre-mRNA-splicing factor SPF27			700083				953950	910976	1150000	1420000		889894	700083	0	3014930	2309890	5.84515		6.47928	6.36359	700083		1004980	1154950			0.126789	0.324553			12.6789	32.4553	1	0	3	2
O75935	DCTN3	Dynactin subunit 3	8130000	9450000	7950000	7090000	8350000	6320000	6000000	7430000	9030000	8160000	7500000	7840000	25530000	21760000	22460000	23500000	7.40705	7.33766	7.35141	7.37107	8510000	7253330	7486670	7833330	0.0962425	0.141288	0.202466	0.0421341	9.62425	14.1288	20.2466	4.21341	3	3	3	3
O75937	DNAJC8	DnaJ homolog subfamily C member 8	858454	619766	611278	676912	650740	427964	702169	600644	429951	534563	523828	813506	2089500	1755620	1732760	1871900	6.32004	6.24443	6.23874	6.27228	696499	585205	577588	623966	0.201466	0.233768	0.238173	0.263211	20.1466	23.3768	23.8173	26.3211	3	3	3	3
O75940	SMNDC1	Survival of motor neuron-related-splicing factor 30	221580	480315	725712	731860	298862	409928	348714	798326	447979	580132	344353	644371	1427610	1440650	1595020	1568860	6.15461	6.15856	6.20277	6.19558	475869	480217	531673	522952	0.529758	0.468317	0.444261	0.302076	52.9758	46.8317	44.4261	30.2076	3	3	3	3
O75947	ATP5PD	ATP synthase subunit d, mitochondrial	25300000	21800000	28700000	28700000	27500000	24000000	22400000	26000000	32100000	25900000	27200000	28200000	75800000	80200000	80500000	81300000	7.87967	7.90417	7.9058	7.91009	25266700	26733300	26833300	27100000	0.136548	0.0913464	0.182735	0.0425556	13.6548	9.13464	18.2735	4.25556	3	3	3	3
O75953	DNAJB5	DnaJ homolog subfamily B member 5	410134		280941	280331	274800	318960	228799		193810	230199		220839	691075	874091	422609	451038	5.83953	5.94156	5.62594	5.65421	345538	291364	211304	225519	0.26438	0.0825724	0.117087	0.0293479	26.438	8.25724	11.7087	2.93479	2	3	2	2
O75954	TSPAN9	Tetraspanin-9	1780000	228317	1550000	431411	1710000	1120000	1470000	1080000	1240000	1450000	1030000	1220000	3558320	3261410	3790000	3700000	6.55125	6.51341	6.57864	6.5682	1186110	1087140	1263330	1233330	0.706011	0.588636	0.15518	0.170527	70.6011	58.8636	15.518	17.0527	3	3	3	3
O75955	FLOT1	Flotillin-1	9220000	7960000	9340000	8680000	9050000	9180000	8560000	8360000	7940000	9560000	9510000	9860000	26520000	26910000	24860000	28930000	7.42357	7.42991	7.3955	7.46135	8840000	8970000	8286670	9643330	0.0864774	0.0289211	0.0381865	0.0196298	8.64774	2.89211	3.81865	1.96298	3	3	3	3
O75962	TRIO	Triple functional domain protein	716718	583845	939133	710119	861973	728995	942433	842460	973502	811330	813489	837681	2239700	2301090	2758400	2462500	6.35019	6.36193	6.44066	6.39138	746565	767029	919465	820833	0.240454	0.107902	0.0744712	0.0178238	24.0454	10.7902	7.44712	1.78238	3	3	3	3
O75964	ATP5MG	ATP synthase subunit g, mitochondrial	143000000	125000000	152000000	145000000	162000000	145000000	134000000	127000000	121000000	149000000	174000000	170000000	420000000	452000000	382000000	493000000	8.62325	8.65514	8.58206	8.69285	140000000	150667000	127333000	164333000	0.0981981	0.0651435	0.0510974	0.081717	9.81981	6.51435	5.10974	8.1717	3	3	3	3
O75970	MPDZ	Multiple PDZ domain protein		233197	254101		35503.9	241807	140677			165811	126287	85648.8	487298	277311	140677	377747	5.68779	5.44297	5.14822	5.5772	243649	138655	140677	125916	0.0606666	1.05209		0.318327	6.06666	105.209		31.8327	2	2	1	3
O75976	CPD	Carboxypeptidase D	2970000	2780000	3250000	3270000	3210000	3110000	2760000	3080000	2480000	3200000	3260000	3620000	9000000	9590000	8320000	10080000	6.95424	6.98182	6.92012	7.00346	3000000	3196670	2773330	3360000	0.0788106	0.0252854	0.108253	0.0676061	7.88106	2.52854	10.8253	6.76061	3	3	3	3
O76003	GLRX3	Glutaredoxin-3	11900000	12200000	11600000	10500000	11700000	12300000	11900000	12300000	11500000	11400000	12000000	10600000	35700000	34500000	35700000	34000000	7.55267	7.53782	7.55267	7.53148	11900000	11500000	11900000	11333300	0.0252101	0.079697	0.0336134	0.0619744	2.52101	7.9697	3.36134	6.19744	3	3	3	3
O76021	RSL1D1	Ribosomal L1 domain-containing protein 1	4950000	6710000	6780000	6920000	6540000	6550000	6420000	6710000	6730000	7440000	6490000	7590000	18440000	20010000	19860000	21520000	7.26576	7.30125	7.29798	7.33284	6146670	6670000	6620000	7173330	0.168699	0.0324684	0.0262075	0.0831577	16.8699	3.24684	2.62075	8.31577	3	3	3	3
O76024	WFS1	Wolframin	4830000	4610000	4760000	4670000	4990000	4670000	4160000	4180000	4120000	4160000	4310000	4520000	14200000	14330000	12460000	12990000	7.15229	7.15625	7.09552	7.11361	4733330	4776670	4153330	4330000	0.0237461	0.038678	0.00735566	0.0417625	2.37461	3.8678	0.735566	4.17625	3	3	3	3
O76031	CLPX	ATP-dependent Clp protease ATP-binding subunit clpX-like, mitochondrial	2660000	4660000	2470000	1980000	2000000	2760000	3840000	3730000	3770000	2900000	1850000	1970000	9790000	6740000	11340000	6720000	6.99078	6.82866	7.05461	6.82737	3263330	2246670	3780000	2240000	0.37179	0.197925	0.0147295	0.25657	37.179	19.7925	1.47295	25.657	3	3	3	3
O76041	NEBL	Nebulette	17500000	14200000	16600000	15400000	15100000	16600000	11300000	10800000	11100000	12600000	11900000	13000000	48300000	47100000	33200000	37500000	7.68395	7.67302	7.52114	7.57403	16100000	15700000	11066700	12500000	0.105955	0.0505558	0.0227405	0.0445421	10.5955	5.05558	2.27405	4.45421	3	3	3	3
O76061	STC2	Stanniocalcin-2	231752	190670	825982	855642	918053	648310	623666	697705	818070	582808	1170000	672425	1248400	2422000	2139440	2425230	6.09635	6.38417	6.3303	6.38475	416135	807335	713147	808411	0.854368	0.17491	0.137584	0.391305	85.4368	17.491	13.7584	39.1305	3	3	3	3
O76062	TM7SF2	Delta(14)-sterol reductase TM7SF2	1780000	1950000	1810000	2000000	1980000	1860000	4010000	2870000	2690000	1940000	2040000	1630000	5540000	5840000	9570000	5610000	6.74351	6.76641	6.98091	6.74896	1846670	1946670	3190000	1870000	0.0491359	0.0388966	0.224395	0.114318	4.91359	3.88966	22.4395	11.4318	3	3	3	3
O76070	SNCG	Gamma-synuclein	637667	791066	530266	429648	396827	643662	492968	736888	522916	863388	725110	482356	1959000	1470140	1752770	2070850	6.29203	6.16736	6.24372	6.31615	653000	490046	584257	690285	0.200726	0.273534	0.227686	0.279433	20.0726	27.3534	22.7686	27.9433	3	3	3	3
O76071	CIAO1	Probable cytosolic iron-sulfur protein assembly protein CIAO1	2000000	2440000	1980000	2420000	1810000	2110000	2010000	2760000	2280000	1800000	1690000	1660000	6420000	6340000	7050000	5150000	6.80754	6.80209	6.84819	6.71181	2140000	2113330	2350000	1716670	0.121495	0.144328	0.161646	0.0429385	12.1495	14.4328	16.1646	4.29385	3	3	3	3
O76080	ZFAND5	AN1-type zinc finger protein 5		19224.9	25061.4	17379.3	13144.9	24701							44286.3	55225.2	0	0	4.64627	4.74214			22143.2	18408.4			0.186379	0.317593			18.6379	31.7593			2	3	0	0
O76093	FGF18	Fibroblast growth factor 18			121517		52235.2			143414	128415		143084		121517	52235.2	271829	143084	5.08464	4.71796	5.4343	5.15559	121517	52235.2	135914	143084			0.0780336				7.80336		1	1	2	1
O76094	SRP72	Signal recognition particle subunit SRP72	1900000	2270000	2110000	2180000	2460000	2120000	2330000	2580000	2670000	2510000	2340000	2260000	6280000	6760000	7580000	7110000	6.79796	6.82995	6.87967	6.85187	2093330	2253330	2526670	2370000	0.0886444	0.0805364	0.0697214	0.0538698	8.86444	8.05364	6.97214	5.38698	3	3	3	3
O76095	JTB	Protein JTB	754393	780261	591239	879309	765260	851492	609924	936584	607127	670193	789713	1010000	2125890	2496060	2153640	2469910	6.32754	6.39726	6.33317	6.39268	708631	832020	717878	823302	0.144622	0.0714713	0.263847	0.209371	14.4622	7.14713	26.3847	20.9371	3	3	3	3
O94760	DDAH1	N(G),N(G)-dimethylarginine dimethylaminohydrolase 1	2800000	2290000	2420000	2270000	2540000	3070000	2530000	2350000	2290000	2180000	2340000	2400000	7510000	7880000	7170000	6920000	6.87564	6.89653	6.85552	6.84011	2503330	2626670	2390000	2306670	0.105865	0.154942	0.0522594	0.0493027	10.5865	15.4942	5.22594	4.93027	3	3	3	3
O94760	DDAH1	N(G),N(G)-dimethylarginine dimethylaminohydrolase 1	3210000	3380000	3450000	3110000	3160000	3130000	3080000	3380000	3030000	2860000	3170000	3630000	10040000	9400000	9490000	9660000	7.00173	6.97313	6.97727	6.98498	3346670	3133330	3163330	3220000	0.0368795	0.00803174	0.059841	0.120319	3.68795	0.803174	5.9841	12.0319	3	3	3	3
O94766	B3GAT3	Galactosylgalactosylxylosylprotein 3-beta-glucuronosyltransferase 3	2590000	1860000	2200000	2740000	2300000	2050000	2620000	654196	2030000	2110000	3130000	2500000	6650000	7090000	5304200	7740000	6.82282	6.85065	6.72462	6.88874	2216670	2363330	1768070	2580000	0.16479	0.147814	0.570532	0.19949	16.479	14.7814	57.0532	19.949	3	3	3	3
O94776	MTA2	Metastasis-associated protein MTA2	2480000	2760000	2720000	2630000	2230000	2230000	2470000	2850000	2910000	2440000	2850000	2430000	7960000	7090000	8230000	7720000	6.90091	6.85065	6.9154	6.88762	2653330	2363330	2743330	2573330	0.0570745	0.097718	0.0869771	0.0931292	5.70745	9.7718	8.69771	9.31292	3	3	3	3
O94776	MTA1	Metastasis-associated protein MTA2	1440000	1620000	1180000	985816	1110000	771309	1470000	1290000	1310000	1460000	1340000	1180000	4240000	2867120	4070000	3980000	6.62737	6.45745	6.60959	6.59988	1413330	955708	1356670	1326670	0.156516	0.179282	0.0727206	0.105886	15.6516	17.9282	7.27206	10.5886	3	3	3	3
O94776	MTA2	Metastasis-associated protein MTA2			165329		27285.6				195139	129860		180620	165329	27285.6	195139	310480	5.21835	4.43593	5.29034	5.49203	165329	27285.6	195139	155240				0.231208				23.1208	1	1	1	2
O94804	STK10	Serine/threonine-protein kinase 10	213172	186822	228486	254712	127603	170951	192178	266417	163546	190101	125788	205029	628480	553266	622141	520918	5.79829	5.74293	5.79389	5.71677	209493	184422	207380	173639	0.100596	0.350372	0.256021	0.242499	10.0596	35.0372	25.6021	24.2499	3	3	3	3
O94804	SLK	Serine/threonine-protein kinase 10	3050000	3270000	3100000	3450000	3490000	3550000	3190000	3550000	3630000	2730000	3150000	3510000	9420000	10490000	10370000	9390000	6.97405	7.02078	7.01578	6.97267	3140000	3496670	3456670	3130000	0.0367279	0.0143943	0.0678048	0.124723	3.67279	1.43943	6.78048	12.4723	3	3	3	3
O94808	GFPT2	Glutamine--fructose-6-phosphate aminotransferase [isomerizing] 2	887292	1150000	1110000	933063	893397	831967	1240000	1230000	1360000	972595	880084	522890	3147290	2658430	3830000	2375570	6.49794	6.42463	6.5832	6.37577	1049100	886142	1276670	791856	0.134923	0.0574817	0.0566646	0.299903	13.4923	5.74817	5.66646	29.9903	3	3	3	3
O94808	GFPT1	Glutamine--fructose-6-phosphate aminotransferase [isomerizing] 2	2760000	3320000	2900000	2680000	3260000	2810000	3700000	3920000	4240000	3500000	3480000	3020000	8980000	8750000	11860000	10000000	6.95328	6.94201	7.07408	7	2993330	2916670	3953330	3333330	0.0973608	0.104351	0.068686	0.0814616	9.73608	10.4351	6.8686	8.14616	3	3	3	3
O94813	SLIT2	Slit homolog 2 protein	3630000	2580000	3080000	3740000	3040000	3070000	2140000	3390000	2340000	2410000	2760000	2870000	9290000	9850000	7870000	8040000	6.96802	6.99344	6.89597	6.90526	3096670	3283330	2623330	2680000	0.169601	0.120539	0.25595	0.0896299	16.9601	12.0539	25.595	8.96299	3	3	3	3
O94817	ATG12	Ubiquitin-like protein ATG12			166655		144315	146478		138465	264300	101551	58310.7	80427.1	166655	290793	402765	240289	5.22182	5.46358	5.60505	5.38073	166655	145396	201382	80096.3		0.0105193	0.44184	0.269951		1.05193	44.184	26.9951	1	2	2	3
O94819	KBTBD11	Kelch repeat and BTB domain-containing protein 11	857482	1000000	830282	707456	826662	907382	1020000	961138	917434	905320	879136	946606	2687760	2441500	2898570	2731060	6.42939	6.38766	6.46218	6.43633	895921	813833	966191	910354	0.101744	0.123586	0.0532704	0.0373652	10.1744	12.3586	5.32704	3.73652	3	3	3	3
O94822	LTN1	E3 ubiquitin-protein ligase listerin	439917	442422	535316	482871	516253	408953	439315	696841	519411	380097	472556	748840	1417660	1408080	1655570	1601490	6.15157	6.14863	6.21895	6.20452	472552	469359	551856	533831	0.115056	0.116992	0.238818	0.359395	11.5056	11.6992	23.8818	35.9395	3	3	3	3
O94826	TOMM70	Mitochondrial import receptor subunit TOM70	6710000	6710000	7690000	6960000	7380000	7410000	7400000	7700000	7790000	7580000	7530000	7640000	21110000	21750000	22890000	22750000	7.32449	7.33746	7.35965	7.35698	7036670	7250000	7630000	7583330	0.0804079	0.0347027	0.0267635	0.00726273	8.04079	3.47027	2.67635	0.726273	3	3	3	3
O94827	PLEKHG5	Pleckstrin homology domain-containing family G member 5			42599.8					100481	144851				42599.8	0	245332	0	4.62941		5.38975		42599.8		122666				0.25577				25.577		1	0	2	0
O94829	IPO13	Importin-13	913331	803204	760135	808640	1290000	899170	1160000	822842	1210000	755004	1010000	628357	2476670	2997810	3192840	2393360	6.39387	6.4768	6.50418	6.37901	825557	999270	1064280	797787	0.0957006	0.256003	0.197863	0.243656	9.57006	25.6003	19.7863	24.3656	3	3	3	3
O94830	DDHD2	Phospholipase DDHD2	379023	448928	431994	515241	811733	721187	281843	768351	605125	584980	547281	650393	1259940	2048160	1655320	1782650	6.10035	6.31136	6.21888	6.25107	419982	682720	551773	594218	0.0868319	0.222555	0.448741	0.0878012	8.68319	22.2555	44.8741	8.78012	3	3	3	3
O94832	MYO1D	Unconventional myosin-Id	669321	611636	662506	658495	974280	831048	766883	786508	852557	763102	786674	632384	1943460	2463820	2405950	2182160	6.28858	6.39161	6.38129	6.33889	647821	821274	801983	727387	0.0486583	0.192529	0.0559668	0.114265	4.86583	19.2529	5.59668	11.4265	3	3	3	3
O94842	TOX4	TOX high mobility group box family member 4	307389	326696	356833	424939	185106	303035	363040	289953	358119	309027	336347	394988	990918	913080	1011110	1040360	5.99604	5.96051	6.0048	6.01718	330306	304360	337037	346787	0.0754418	0.394014	0.121204	0.126652	7.54418	39.4014	12.1204	12.6652	3	3	3	3
O94851	MICAL2	[F-actin]-monooxygenase MICAL2	871854	1090000	1130000	933437	1050000	1010000	1240000	1260000	1390000	1250000	1180000	1070000	3091850	2993440	3890000	3500000	6.49022	6.47617	6.58995	6.54407	1030620	997812	1296670	1166670	0.134813	0.0593594	0.0628113	0.0777752	13.4813	5.93594	6.28113	7.77752	3	3	3	3
O94851	MICAL2	[F-actin]-monooxygenase MICAL2					17627.5	28811.1		28977.7	43385.3	35661.9	55783.5		0	46438.6	72363	91445.4		4.66688	4.85952	4.96116		23219.3	36181.5	45722.7		0.340579	0.281572	0.311183		34.0579	28.1572	31.1183	0	2	2	2
O94855	SEC24D	Protein transport protein Sec24D	2130000	2640000	2130000	2070000	1900000	2030000	3070000	3070000	3110000	2530000	1790000	2050000	6900000	6000000	9250000	6370000	6.83885	6.77815	6.96614	6.80414	2300000	2000000	3083330	2123330	0.128021	0.044441	0.00748995	0.176803	12.8021	4.4441	0.748995	17.6803	3	3	3	3
O94855	SEC24C	Protein transport protein Sec24D	366866		562063			919516		1480000	1090000	968549	942584		928929	919516	2570000	1911130	5.96798	5.96356	6.40993	6.28129	464464	919516	1285000	955566	0.29717		0.214608	0.0192138	29.717		21.4608	1.92138	2	1	2	2
O94874	UFL1	E3 UFM1-protein ligase 1	3810000	4610000	4300000	4370000	4310000	4120000	4170000	4530000	4590000	4370000	4210000	4140000	12720000	12800000	13290000	12720000	7.10449	7.10721	7.12352	7.10449	4240000	4266670	4430000	4240000	0.0951323	0.0305887	0.0512768	0.0278062	9.51323	3.05887	5.12768	2.78062	3	3	3	3
P07711	CTSL	Procathepsin L	1310000	1180000	1250000	1470000	1080000	1210000	994352	1100000	1020000	974552	1020000	1380000	3740000	3760000	3114350	3374550	6.57287	6.57519	6.49337	6.52822	1246670	1253330	1038120	1124850	0.0521904	0.15844	0.0530816	0.197476	5.21904	15.844	5.30816	19.7476	3	3	3	3
O94875	SORBS1	Sorbin and SH3 domain-containing protein 2	1090000	1160000		923509			818948	595369	1270000	607523		364501	2250000	923509	2684320	972024	6.35218	5.96544	6.42883	5.98768	1125000	923509	894772	486012	0.0439978		0.384062	0.353577	4.39978		38.4062	35.3577	2	1	3	2
O94876	TMCC1	Transmembrane and coiled-coil domains protein 1			649405		700033	902559	74047.5	391402	360715	475304		409169	649405	1602590	826164	884473	5.81252	6.20482	5.91707	5.94668	649405	801296	275388	442236		0.17872	0.635612	0.105745		17.872	63.5612	10.5745	1	2	3	2
O94886	TMEM63A	CSC1-like protein 1	199417	249180	282610	190443	252641	233782	406739	361421	328464	236247	335955	202736	731207	676866	1096620	774938	5.86404	5.8305	6.04006	5.88927	243736	225622	365541	258313	0.171755	0.141351	0.107511	0.268266	17.1755	14.1351	10.7511	26.8266	3	3	3	3
O94888	UBXN7	UBX domain-containing protein 7	90598.3		92900.7	30187.6	36841.6			30579.4			30856.2		183499	67029.2	30579.4	30856.2	5.26363	4.82626	4.48543	4.48934	91749.5	33514.6	30579.4	30856.2	0.0177445	0.140389			1.77445	14.0389			2	2	1	1
O94901	SUN1	SUN domain-containing protein 1	2790000	3180000	3490000	3380000	3510000	3100000	3430000	3690000	3300000	3880000	3930000	3700000	9460000	9990000	10420000	11510000	6.97589	6.99957	7.01787	7.06108	3153330	3330000	3473330	3836670	0.111235	0.0629199	0.0571722	0.0315295	11.1235	6.29199	5.71722	3.15295	3	3	3	3
O94903	PLPBP	Pyridoxal phosphate homeostasis protein	4020000	4610000	3950000	3370000	3870000	4190000	4090000	4240000	4120000	3840000	3870000	3660000	12580000	11430000	12450000	11370000	7.09968	7.05805	7.09517	7.05576	4193330	3810000	4150000	3790000	0.0864556	0.108472	0.0191259	0.0299679	8.64556	10.8472	1.91259	2.99679	3	3	3	3
O94905	ERLIN2	Erlin-2	12000000	11100000	11000000	13600000	12400000	12600000	11900000	10200000	10700000	13600000	13600000	14000000	34100000	38600000	32800000	41200000	7.53275	7.58659	7.51587	7.6149	11366700	12866700	10933300	13733300	0.0484537	0.0499671	0.0799106	0.016816	4.84537	4.99671	7.99106	1.6816	3	3	3	3
O94906	PRPF6	Pre-mRNA-processing factor 6	4150000	5940000	5670000	5300000	5020000	4460000	6040000	6230000	6040000	5430000	4860000	5090000	15760000	14780000	18310000	15380000	7.19756	7.16967	7.26269	7.18696	5253330	4926670	6103330	5126670	0.183694	0.0868147	0.0179732	0.0559357	18.3694	8.68147	1.79732	5.59357	3	3	3	3
O94915	FRYL	Protein furry homolog-like	1300000	1380000	1250000	977686	1150000	1290000	1480000	1280000	1390000	1280000	1310000	1200000	3930000	3417690	4150000	3790000	6.59439	6.53373	6.61805	6.57864	1310000	1139230	1383330	1263330	0.0500568	0.137317	0.0724095	0.0450098	5.00568	13.7317	7.24095	4.50098	3	3	3	3
O94919	ENDOD1	Endonuclease domain-containing 1 protein	2340000	2020000	2150000	2320000	3070000	2420000	2570000	2450000	2220000	2960000	2630000	3090000	6510000	7810000	7240000	8680000	6.81358	6.89265	6.85974	6.93852	2170000	2603330	2413330	2893330	0.0741635	0.156425	0.0736979	0.0819593	7.41635	15.6425	7.36979	8.19593	3	3	3	3
P48061	CXCL12	Stromal cell-derived factor 1	708664	1370000	674262	988387	1020000	1120000	433739	857503	994368	747109	693125	735292	2752930	3128390	2285610	2175530	6.4398	6.49532	6.359	6.33757	917642	1042800	761870	725175	0.427325	0.0658843	0.383653	0.039133	42.7325	6.58843	38.3653	3.9133	3	3	3	3
O94952	FBXO21	F-box only protein 21	178392	285809	162813	245758	231293	190306	226268	85425.9	223967	144910	131275	201930	627014	667357	535661	478115	5.79728	5.82436	5.72889	5.67953	209005	222452	178554	159372	0.320419	0.129303	0.451736	0.235185	32.0419	12.9303	45.1736	23.5185	3	3	3	3
O94953	KDM4B	Lysine-specific demethylase 4B		204074	200074	127093	133981	117438	184148	351456	379281	219746	218810	206161	404148	378512	914885	644717	5.60654	5.57808	5.96137	5.80937	202074	126171	304962	214906	0.013997	0.065863	0.346105	0.0353064	1.3997	6.5863	34.6105	3.53064	2	3	3	3
O94966	USP19	Ubiquitin carboxyl-terminal hydrolase 19	734390	666409	724749	673717	575746	732093	716177	807239	658442	628819	696487	835870	2125550	1981560	2181860	2161180	6.32747	6.29701	6.33883	6.33469	708516	660519	727286	720392	0.0519155	0.11961	0.103148	0.146552	5.19155	11.961	10.3148	14.6552	3	3	3	3
O94967	WDR47	WD repeat-containing protein 47	281892		321760		313415	338541	305899	248688	316627	264216	297021	291561	603652	651956	871214	852798	5.78079	5.81422	5.94012	5.93085	301826	325978	290405	284266	0.0934013	0.054503	0.125768	0.0618333	9.34013	5.4503	12.5768	6.18333	2	2	3	3
O94973	AP2A2	AP-2 complex subunit alpha-2	7890000	6920000	6060000	6450000	7080000	6670000	6000000	6830000	5860000	6260000	7230000	6830000	20870000	20200000	18690000	20320000	7.31952	7.30535	7.27161	7.30792	6956670	6733330	6230000	6773330	0.131608	0.0474861	0.0841588	0.07197	13.1608	4.74861	8.41588	7.197	3	3	3	3
O94973	AP2A1	AP-2 complex subunit alpha-2	8030000	9860000	4770000	6310000	6570000	5780000	4340000	5480000	5190000	5930000	4820000	4850000	22660000	18660000	15010000	15600000	7.35526	7.27091	7.17638	7.19312	7553330	6220000	5003330	5200000	0.341341	0.0647293	0.118417	0.121611	34.1341	6.47293	11.8417	12.1611	3	3	3	3
O94979	SEC31A	Protein transport protein Sec31A	7910000	8930000	8270000	6610000	8150000	7470000	8930000	9420000	9740000	8570000	8750000	8310000	25110000	22230000	28090000	25630000	7.39985	7.34694	7.44855	7.40875	8370000	7410000	9363330	8543330	0.0618041	0.10415	0.0435702	0.0258926	6.18041	10.415	4.35702	2.58926	3	3	3	3
O94992	HEXIM1	Protein HEXIM1	354498	270827	378389	428341	338870	422149	323377	319842	254725	276761	245918	314601	1003710	1189360	897944	837280	6.00161	6.07531	5.95325	5.92287	334571	396453	299315	279093	0.168819	0.126029	0.129149	0.123259	16.8819	12.6029	12.9149	12.3259	3	3	3	3
O95070	YIF1A	Protein YIF1A	4000000	3220000	3410000	1560000	4180000	2770000	2040000	3010000	2910000	3680000	4020000	4430000	10630000	8510000	7960000	12130000	7.02653	6.92993	6.90091	7.08386	3543330	2836670	2653330	4043330	0.114789	0.462258	0.201072	0.0928798	11.4789	46.2258	20.1072	9.28798	3	3	3	3
O95071	UBR5	E3 ubiquitin-protein ligase UBR5	145202	289481	363519	258110	215853	207956	289737	281021	328350	136702	211658	237013	798202	681919	899108	585373	5.90211	5.83373	5.95381	5.76743	266067	227306	299703	195124	0.417285	0.118639	0.0840472	0.267313	41.7285	11.8639	8.40472	26.7313	3	3	3	3
O95081	AGFG2	Arf-GAP domain and FG repeat-containing protein 2		87144.9	156743	375306		150297		140950		139827	134905	93137.2	243888	525603	140950	367869	5.38719	5.72066	5.14907	5.56569	121944	262802	140950	122623	0.403573	0.60542		0.209209	40.3573	60.542		20.9209	2	2	1	3
O95084	PRSS23	Serine protease 23	6020000	5580000	4710000	6230000	5590000	4670000	5290000	5750000	4160000	5630000	5390000	5380000	16310000	16490000	15200000	16400000	7.21245	7.21722	7.18184	7.21484	5436670	5496670	5066670	5466670	0.122623	0.142664	0.161485	0.0258913	12.2623	14.2664	16.1485	2.58913	3	3	3	3
O95104	SCAF4	SR-related and CTD-associated factor 4	1100000	1250000	1310000	1360000	1230000	1220000	1250000	1230000	1390000	1430000	1230000	1280000	3660000	3810000	3870000	3940000	6.56348	6.58092	6.58771	6.5955	1220000	1270000	1290000	1313330	0.0886611	0.061498	0.0675798	0.0792512	8.86611	6.1498	6.75798	7.92512	3	3	3	3
O95139	NDUFB6	NADH dehydrogenase [ubiquinone] 1 beta subcomplex subunit 6	12400000	4130000	17500000	16700000	13900000	16800000	17600000	13900000	14100000	6440000	17500000	17400000	34030000	47400000	45600000	41340000	7.53186	7.67578	7.65896	7.61637	11343300	15800000	15200000	13780000	0.594829	0.10419	0.136899	0.461308	59.4829	10.419	13.6899	46.1308	3	3	3	3
O95140	MFN2	Mitofusin-2	6010000	5720000	6100000	5950000	5740000	5450000	4620000	4960000	4900000	5550000	5520000	5210000	17830000	17140000	14480000	16280000	7.25115	7.23401	7.16077	7.21165	5943330	5713330	4826670	5426670	0.0334119	0.0439436	0.0375985	0.0346875	3.34119	4.39436	3.75985	3.46875	3	3	3	3
O95140	MFN1	Mitofusin-2	3000000	2420000	3150000	3290000	3250000	2910000	2610000	2690000	2710000	3690000	3190000	3240000	8570000	9450000	8010000	10120000	6.93298	6.97543	6.90363	7.00518	2856670	3150000	2670000	3373330	0.134958	0.0662877	0.0198184	0.081634	13.4958	6.62877	1.98184	8.1634	3	3	3	3
O95155	UBE4B	Ubiquitin conjugation factor E4 B	1060000	926770	1130000	832579	1360000	1220000	1260000	1090000	1360000	980987	1110000	1070000	3116770	3412580	3710000	3160990	6.4937	6.53308	6.56937	6.49982	1038920	1137530	1236670	1053660	0.0993734	0.240181	0.110381	0.0626766	9.93734	24.0181	11.0381	6.26766	3	3	3	3
O95159	ZFPL1	Zinc finger protein-like 1	1190000	1230000	769144	1700000	1130000	972684	1020000	1290000	967478	1220000	1160000	1270000	3189140	3802680	3277480	3650000	6.50367	6.58009	6.51554	6.56229	1063050	1267560	1092490	1216670	0.240171	0.301898	0.1584	0.0452677	24.0171	30.1898	15.84	4.52677	3	3	3	3
O95163	ELP1	Elongator complex protein 1	2440000	3270000	2640000	2590000	2610000	2730000	2930000	2790000	2670000	2730000	2560000	2440000	8350000	7930000	8390000	7730000	6.92169	6.89927	6.92376	6.88818	2783330	2643330	2796670	2576670	0.155629	0.0286452	0.0465297	0.0565524	15.5629	2.86452	4.65297	5.65524	3	3	3	3
O95168	NDUFB4	NADH dehydrogenase [ubiquinone] 1 beta subcomplex subunit 4	14400000	14000000	16500000	17500000	17600000	16300000	16500000	15800000	15000000	17900000	18300000	19100000	44900000	51400000	47300000	55300000	7.65225	7.71096	7.67486	7.74273	14966700	17133300	15766700	18433300	0.0897249	0.0422228	0.0476039	0.033147	8.97249	4.22228	4.76039	3.3147	3	3	3	3
O95169	NDUFB8	NADH dehydrogenase [ubiquinone] 1 beta subcomplex subunit 8, mitochondrial	3530000	3140000	5550000	5100000	4810000	5540000	5920000	5570000	6060000	5150000	5660000	5940000	12220000	15450000	17550000	16750000	7.08707	7.18893	7.24428	7.22401	4073330	5150000	5850000	5583330	0.317581	0.0713708	0.0431433	0.0717387	31.7581	7.13708	4.31433	7.17387	3	3	3	3
O95182	NDUFA7	NADH dehydrogenase [ubiquinone] 1 alpha subcomplex subunit 7	15100000	13800000	13800000	16300000	17100000	16600000	16100000	15100000	12300000	17100000	19600000	20000000	42700000	50000000	43500000	56700000	7.63043	7.69897	7.63849	7.75358	14233300	16666700	14500000	18900000	0.0527322	0.0242487	0.135846	0.0831547	5.27322	2.42487	13.5846	8.31547	3	3	3	3
O95197	RTN3	Reticulon-3	12100000	11700000	13300000	13300000	13300000	12400000	14300000	12400000	13000000	14700000	14200000	13300000	37100000	39000000	39700000	42200000	7.56937	7.59106	7.59879	7.62531	12366700	13000000	13233300	14066700	0.0673315	0.0399704	0.0733945	0.0504355	6.73315	3.99704	7.33945	5.04355	3	3	3	3
O95202	LETM1	Mitochondrial proton/calcium exchanger protein	7970000	8170000	8740000	10000000	9720000	8740000	9640000	9100000	8980000	10000000	9110000	10300000	24880000	28460000	27720000	29410000	7.39585	7.45423	7.44279	7.4685	8293330	9486670	9240000	9803330	0.0481762	0.0697415	0.0380485	0.0631313	4.81762	6.97415	3.80485	6.31313	3	3	3	3
O95208	EPN2	Epsin-2	430467	316242	326382	331789	240131	264309	151106	343674	208518	192262	311216	180896	1073090	836229	703298	684374	6.03064	5.92233	5.84714	5.83529	357697	278743	234433	228125	0.176754	0.170419	0.42172	0.31642	17.6754	17.0419	42.172	31.642	3	3	3	3
O95210	STBD1	Starch-binding domain-containing protein 1	4240000	3600000	4400000	3800000	4420000	3890000	2910000	3410000	3010000	3620000	3930000	3910000	12240000	12110000	9330000	11460000	7.08778	7.08314	6.96988	7.05918	4080000	4036670	3110000	3820000	0.103755	0.0829923	0.0850724	0.0454172	10.3755	8.29923	8.50724	4.54172	3	3	3	3
O95214	LEPROTL1	Leptin receptor overlapping transcript-like 1	275402	328463	111234	390293	174679	306616	81937.3	156060	65386.1		129022	95617.8	715099	871588	303383	224640	5.85437	5.94031	5.48199	5.35149	238366	290529	101128	112320	0.475114	0.374156	0.477486	0.210295	47.5114	37.4156	47.7486	21.0295	3	3	3	2
O95218	ZRANB2	Zinc finger Ran-binding domain-containing protein 2	1280000	1770000	1560000	1610000	1770000	1560000	1870000	1560000	1800000	1410000	1680000	1500000	4610000	4940000	5230000	4590000	6.6637	6.69373	6.7185	6.66181	1536670	1646670	1743330	1530000	0.159977	0.0666173	0.09326	0.0898544	15.9977	6.66173	9.326	8.98544	3	3	3	3
O95219	SNX4	Sorting nexin-4	465101	602366	553731	323377	522990	668721	462904	694870	695914	588437	670101	618762	1621200	1515090	1853690	1877300	6.20984	6.18044	6.26804	6.27353	540399	505029	617896	625767	0.128788	0.343289	0.217234	0.0659673	12.8788	34.3289	21.7234	6.59673	3	3	3	3
O95232	LUC7L3	Luc7-like protein 3	1290000	1420000	1710000	1290000	1760000	1660000	1550000	1850000	1920000	1680000	1560000	1940000	4420000	4710000	5320000	5180000	6.64542	6.67302	6.72591	6.71433	1473330	1570000	1773330	1726670	0.145941	0.1577	0.110839	0.1125	14.5941	15.77	11.0839	11.25	3	3	3	3
O95248	SBF1	Myotubularin-related protein 5	336236	437051	366292	370653	363512	290417	307221	374482	294983	284180	322111	384184	1139580	1024580	976686	990475	6.05674	6.01055	5.98975	5.99584	379860	341527	325562	330158	0.136258	0.130024	0.131482	0.152913	13.6258	13.0024	13.1482	15.2913	3	3	3	3
O95249	GOSR1	Golgi SNAP receptor complex member 1	1230000	808872	1270000	1170000	991537	1300000	1060000	1010000	1080000	1300000	1090000	1270000	3308870	3461540	3150000	3660000	6.51968	6.53927	6.49831	6.56348	1102960	1153850	1050000	1220000	0.231622	0.134216	0.0343386	0.0930969	23.1622	13.4216	3.43386	9.30969	3	3	3	3
O95251	KAT7	Histone acetyltransferase KAT7			271661		457324	281976		147855	232053	199564	327102	203812	271661	739300	379908	730478	5.43403	5.86882	5.57968	5.86361	271661	369650	189954	243493		0.335425	0.313428	0.2975		33.5425	31.3428	29.75	1	2	2	3
O95259	KCNH1	Potassium voltage-gated channel subfamily H member 1		28135.9	76630.8	174606	82405.3	76418.2		189493	58887.7	162815		58048.7	104767	333430	248381	220864	5.02022	5.523	5.39512	5.34412	52383.3	111143	124190	110432	0.654618	0.495234	0.743632	0.67083	65.4618	49.5234	74.3632	67.083	2	3	2	2
O95260	ATE1	Arginyl-tRNA--protein transferase 1	836641	674416	978922	984270	847834	852380	763293	977589	980047	782881	788037	736628	2489980	2684480	2720930	2307550	6.3962	6.42886	6.43472	6.36315	829993	894828	906976	769182	0.18357	0.0866003	0.137203	0.0368056	18.357	8.66003	13.7203	3.68056	3	3	3	3
O95273	CCNDBP1	Cyclin-D1-binding protein 1			277302	267778	206417	156184	280100	156584	252423			324053	277302	630379	689107	324053	5.44295	5.7996	5.83829	5.51062	277302	210126	229702	324053		0.26598	0.282178			26.598	28.2178		1	3	3	1
O95278	EPM2A	Laforin	672512	858979	840757	526950	768579	868456	667112	1200000	861912	639149	596933	466712	2372250	2163980	2729020	1702790	6.37516	6.33525	6.43601	6.23116	790749	721328	909675	567598	0.130005	0.243423	0.296409	0.158358	13.0005	24.3423	29.6409	15.8358	3	3	3	3
O95292	VAPB	Vesicle-associated membrane protein-associated protein B/C	3520000	2690000	3150000	2950000	3290000	3230000	2160000	2350000	2320000	2390000	2760000	3150000	9360000	9470000	6830000	8300000	6.97128	6.97635	6.83442	6.91908	3120000	3156670	2276670	2766670	0.133273	0.0574896	0.0448655	0.137365	13.3273	5.74896	4.48655	13.7365	3	3	3	3
O95292	VAPA	Vesicle-associated membrane protein-associated protein B/C	12100000	10600000	9870000	12100000	9940000	11300000	9330000	8870000	8350000	9990000	10400000	11800000	32570000	33340000	26550000	32190000	7.51282	7.52297	7.42406	7.50772	10856700	11113300	8850000	10730000	0.104723	0.0982632	0.0554018	0.0884485	10.4723	9.82632	5.54018	8.84485	3	3	3	3
O95295	SNAPIN	SNARE-associated protein Snapin	514088	732061	678343	681672	670012	678292	288416	704475	592630	770170	484369	663028	1924490	2029980	1585520	1917570	6.28432	6.30749	6.20017	6.28275	641497	676659	528507	639189	0.177026	0.00886584	0.4074	0.225886	17.7026	0.886584	40.74	22.5886	3	3	3	3
O95297	MPZL1	Myelin protein zero-like protein 1		228948	122552	114286	169215	100420		46950.9	161737	236788	69987.7	208043	351500	383921	208688	514819	5.54593	5.58424	5.3195	5.71165	175750	127974	104344	171606	0.42807	0.284298	0.77787	0.519621	42.807	28.4298	77.787	51.9621	2	3	2	3
O95298	NDUFC2	NADH dehydrogenase [ubiquinone] 1 subunit C2	18900000	17400000	21800000	23400000	22800000	22000000	23600000	22800000	22400000	22000000	24500000	24100000	58100000	68200000	68800000	70600000	7.76418	7.83378	7.83759	7.8488	19366700	22733300	22933300	23533300	0.115498	0.0308963	0.0266429	0.057063	11.5498	3.08963	2.66429	5.7063	3	3	3	3
O95299	NDUFA10	NADH dehydrogenase [ubiquinone] 1 alpha subcomplex subunit 10, mitochondrial	8610000	13200000	8440000	8570000	7450000	9430000	10900000	12200000	12300000	10600000	8670000	8570000	30250000	25450000	35400000	27840000	7.48073	7.40569	7.549	7.44467	10083300	8483330	11800000	9280000	0.267813	0.117034	0.0661886	0.123302	26.7813	11.7034	6.61886	12.3302	3	3	3	3
O95302	FKBP9	Peptidyl-prolyl cis-trans isomerase FKBP9	6170000	6540000	6920000	7290000	7030000	6820000	6000000	6700000	5420000	6990000	7500000	7800000	19630000	21140000	18120000	22290000	7.29292	7.3251	7.25816	7.34811	6543330	7046670	6040000	7430000	0.0573119	0.0334119	0.106115	0.055116	5.73119	3.34119	10.6115	5.5116	3	3	3	3
O95319	CELF2	CUGBP Elav-like family member 2	1890000	2890000	2140000	2270000	1790000	2100000	1890000	2540000	1960000	2290000	2060000	2220000	6920000	6160000	6390000	6570000	6.84011	6.78958	6.8055	6.81757	2306670	2053330	2130000	2190000	0.225614	0.118529	0.167508	0.0538348	22.5614	11.8529	16.7508	5.38348	3	3	3	3
O95319	CELF1	CUGBP Elav-like family member 2	3120000	4200000	2860000	3440000	3050000	2970000	2850000	5000000	3160000	4000000	4150000	3420000	10180000	9460000	11010000	11570000	7.00775	6.97589	7.04179	7.06333	3393330	3153330	3670000	3856670	0.209407	0.0797449	0.316675	0.0999645	20.9407	7.97449	31.6675	9.99645	3	3	3	3
O95336	PGLS	6-phosphogluconolactonase	4830000	4790000	2690000	2850000	2650000	2520000	3100000	4570000	2750000	2660000	1940000	2460000	12310000	8020000	10420000	7060000	7.09026	6.90417	7.01787	6.8488	4103330	2673330	3473330	2353330	0.29833	0.0621818	0.278041	0.15793	29.833	6.21818	27.8041	15.793	3	3	3	3
O95340	PAPSS2	Bifunctional 3'-phosphoadenosine 5'-phosphosulfate synthase 2	899871	1290000	914758	639413	1180000	914896	1620000	1480000	1510000	1130000	1400000	883807	3104630	2734310	4610000	3413810	6.49201	6.43685	6.6637	6.53324	1034880	911436	1536670	1137940	0.213619	0.296576	0.0479682	0.226892	21.3619	29.6576	4.79682	22.6892	3	3	3	3
O95347	SMC2	Structural maintece of chromosomes protein 2	522001	708059	672938	726519	586346	896187	786952	716544	909907	735014	570416	522990	1903000	2209050	2413400	1828420	6.27944	6.34421	6.38263	6.26208	634333	736351	804468	609473	0.15584	0.210707	0.121651	0.18258	15.584	21.0707	12.1651	18.258	3	3	3	3
O95352	ATG7	Ubiquitin-like modifier-activating enzyme ATG7	747675	1250000	778877	1030000	755584	944406	716081	964059	1180000	894663	781752	708393	2776550	2729990	2860140	2384810	6.44351	6.43616	6.45639	6.37745	925517	909997	953380	794936	0.304093	0.154294	0.243496	0.118037	30.4093	15.4294	24.3496	11.8037	3	3	3	3
O95359	TACC2	Transforming acidic coiled-coil-containing protein 2	2130000	1820000	2210000	2150000	1900000	2050000	1820000	1810000	1770000	1620000	1750000	2020000	6160000	6100000	5400000	5390000	6.78958	6.78533	6.73239	6.73159	2053330	2033330	1800000	1796670	0.100322	0.0618839	0.0146986	0.113567	10.0322	6.18839	1.46986	11.3567	3	3	3	3
O95361	TRIM16	Tripartite motif-containing protein 16	463615	60258.1	63495.9		141426	41321.7		34823.7		268023	175992		587369	182748	34823.7	444015	5.76891	5.26185	4.54187	5.6474	195790	91373.8	34823.7	222008	1.18469	0.774668		0.293124	118.469	77.4668		29.3124	3	2	1	2
O95363	FARS2	Phenylalanine--tRNA ligase, mitochondrial	309865	751671	349736	202328	272842	472214	663983	568364	517525	378156	171341	156486	1411270	947384	1749870	705983	6.14961	5.97653	6.24301	5.84879	470424	315795	583291	235328	0.519492	0.44325	0.127486	0.526567	51.9492	44.325	12.7486	52.6567	3	3	3	3
O95372	LYPLA2	Acyl-protein thioesterase 2	1650000	1270000	1220000	1330000	987512	1420000	1080000	2600000	1850000	1670000	1530000	1530000	4140000	3737510	5530000	4730000	6.617	6.57258	6.74273	6.67486	1380000	1245840	1843330	1576670	0.170405	0.183168	0.412308	0.0512658	17.0405	18.3168	41.2308	5.12658	3	3	3	3
O95373	IPO7	Importin-7	14900000	17400000	13700000	13800000	14600000	15100000	15000000	15300000	15600000	15200000	12600000	11300000	46000000	43500000	45900000	39100000	7.66276	7.63849	7.66181	7.59218	15333300	14500000	15300000	13033300	0.12311	0.0452237	0.0196078	0.152362	12.311	4.52237	1.96078	15.2362	3	3	3	3
O95376	ARIH2	E3 ubiquitin-protein ligase ARIH2	1330000	1260000	1190000	1100000	1140000	1120000	1110000	1490000	1240000	1130000	1040000	996554	3780000	3360000	3840000	3166550	6.57749	6.52634	6.58433	6.50059	1260000	1120000	1280000	1055520	0.0555556	0.0178571	0.150884	0.064483	5.55556	1.78571	15.0884	6.4483	3	3	3	3
O95379	TNFAIP8	Tumor necrosis factor alpha-induced protein 8	539743	500408	567755	589954	442969	768217	405768	418834	503982	478590	212359	230274	1607910	1801140	1328580	921223	6.20626	6.25555	6.12339	5.96436	535969	600380	442861	307074	0.0631227	0.271286	0.12043	0.484595	6.31227	27.1286	12.043	48.4595	3	3	3	3
O95394	PGM3	Phosphoacetylglucosamine mutase	4870000	5160000	4860000	4420000	5120000	5530000	5310000	5510000	5290000	5030000	5520000	4650000	14890000	15070000	16110000	15200000	7.17289	7.17811	7.2071	7.18184	4963330	5023330	5370000	5066670	0.0343301	0.111734	0.0226546	0.0860837	3.43301	11.1734	2.26546	8.60837	3	3	3	3
O95396	MOCS3	Adenylyltransferase and sulfurtransferase MOCS3	3180000	2210000	3400000	2140000	3660000	4750000	5070000	3250000	4450000	3660000	3710000	3600000	8790000	10550000	12770000	10970000	6.94399	7.02325	7.10619	7.04021	2930000	3516670	4256670	3656670	0.216098	0.372765	0.217371	0.0150617	21.6098	37.2765	21.7371	1.50617	3	3	3	3
O95400	CD2BP2	CD2 antigen cytoplasmic tail-binding protein 2	894951	1290000	863815	1250000	1330000	1260000	1070000	1270000	1130000	1190000	947802	969066	3048770	3840000	3470000	3106870	6.48412	6.58433	6.54033	6.49232	1016260	1280000	1156670	1035620	0.23378	0.0340539	0.0887309	0.129504	23.378	3.40539	8.87309	12.9504	3	3	3	3
O95425	SVIL	Supervillin	8310000	8120000	8170000	8020000	7980000	8230000	7680000	7480000	7800000	7820000	7230000	7640000	24600000	24230000	22960000	22690000	7.39094	7.38435	7.36097	7.35583	8200000	8076670	7653330	7563330	0.0120108	0.0166267	0.0211226	0.0399797	1.20108	1.66267	2.11226	3.99797	3	3	3	3
O95433	AHSA1	Activator of 90 kDa heat shock protein ATPase homolog 1	7510000	6600000	8130000	7260000	7600000	8550000	7350000	7690000	7170000	6970000	7010000	6470000	22240000	23410000	22210000	20450000	7.34713	7.3694	7.34655	7.31069	7413330	7803330	7403330	6816670	0.103808	0.085682	0.0356692	0.04414	10.3808	8.5682	3.56692	4.414	3	3	3	3
O95445	APOM	Apolipoprotein M	13500000	5680000	4810000	5830000	8560000	9700000	9160000	9170000	10100000	7420000	10800000	10000000	23990000	24090000	28430000	28220000	7.38003	7.38184	7.45378	7.45056	7996670	8030000	9476670	9406670	0.598479	0.247658	0.0569658	0.187781	59.8479	24.7658	5.69658	18.7781	3	3	3	3
O95453	PARN	Poly(A)-specific ribonuclease PARN	550859	698801	752342	676857	698922	728301	812979	813816	755152	693015	734186	650045	2002000	2104080	2381950	2077250	6.30146	6.32306	6.37693	6.31749	667334	701360	793982	692415	0.156387	0.0367978	0.0423569	0.0607637	15.6387	3.67978	4.23569	6.07637	3	3	3	3
O95470	SGPL1	Sphingosine-1-phosphate lyase 1	2140000	2590000	2870000	2760000	2420000	2300000	2770000	2750000	2730000	2830000	2750000	2680000	7600000	7480000	8250000	8260000	6.88081	6.8739	6.91645	6.91698	2533330	2493330	2750000	2753330	0.145375	0.095698	0.00727273	0.0272599	14.5375	9.5698	0.727273	2.72599	3	3	3	3
O95476	CTDNEP1	CTD nuclear envelope phosphatase 1								174346	213847	229055	325507		0	0	388193	554562			5.58905	5.74395			194096	277281			0.143905	0.245967			14.3905	24.5967	0	0	2	2
O95478	NSA2	Ribosome biogenesis protein NSA2 homolog	631193	1170000	879979	1050000	572162	1030000	1130000	1110000	1000000	721328	374274	952774	2681170	2652160	3240000	2048380	6.42832	6.4236	6.51055	6.31141	893724	884054	1080000	682792	0.301733	0.305741	0.0648148	0.426439	30.1733	30.5741	6.48148	42.6439	3	3	3	3
O95479	H6PD	GDH/6PGL endoplasmic bifunctional protein	1770000	1870000	1880000	2120000	2120000	2070000	1780000	1820000	1800000	2060000	2170000	2300000	5520000	6310000	5400000	6530000	6.74194	6.80003	6.73239	6.81491	1840000	2103330	1800000	2176670	0.0330585	0.0137246	0.0111111	0.0551939	3.30585	1.37246	1.11111	5.51939	3	3	3	3
O95486	SEC24A	Protein transport protein Sec24A	1330000	1560000	1440000	1360000	1420000	1270000	1630000	1610000	1770000	1330000	1530000	1380000	4330000	4050000	5010000	4240000	6.63649	6.60746	6.69984	6.62737	1443330	1350000	1670000	1413330	0.0797018	0.0559247	0.0522024	0.0736438	7.97018	5.59247	5.22024	7.36438	3	3	3	3
O95486	SEC24A	Protein transport protein Sec24A	5000000	3960000	3730000	3250000	4180000	3400000	3960000	4050000	4290000	4010000	4240000	4170000	12690000	10830000	12300000	12420000	7.10346	7.03463	7.08991	7.09412	4230000	3610000	4100000	4140000	0.159972	0.13831	0.0416066	0.0284778	15.9972	13.831	4.16066	2.84778	3	3	3	3
O95487	SEC24B	Protein transport protein Sec24B	2070000	2040000	2190000	1550000	2190000	2100000	1950000	2460000	2410000	2380000	2270000	2010000	6300000	5840000	6820000	6660000	6.79934	6.76641	6.83378	6.82347	2100000	1946670	2273330	2220000	0.0377964	0.177975	0.123664	0.0855856	3.77964	17.7975	12.3664	8.55856	3	3	3	3
O95490	ADGRL2	Adhesion G protein-coupled receptor L2		148040	166677	230538							92119.5	139350	314717	230538	0	231470	5.49792	5.36274		5.36449	157358	230538		115735	0.0837473			0.288565	8.37473			28.8565	2	1	0	2
O95497	VNN1	Pantetheinase			154485					327680					154485	0	327680	0	5.18889		5.51545		154485		327680										1	0	1	0
O95528	SLC2A10	Solute carrier family 2, facilitated glucose transporter member 10								38657.1	43063.7	62238.9	34954.2		0	0	81720.8	97193.1			4.91233	4.98764			40860.4	48596.5			0.0762581	0.397008			7.62581	39.7008	0	0	2	2
O95544	NADK	NAD kinase				126416									0	126416	0	0		5.1018				126416											0	1	0	0
O95551	TDP2	Tyrosyl-DNA phosphodiesterase 2		444463	600723	400334	426171	402669	355134	682044	337044	372085	242632	409111	1045190	1229170	1374220	1023830	6.0192	6.08961	6.13806	6.01023	522593	409725	458074	341276	0.211431	0.0348788	0.423893	0.25613	21.1431	3.48788	42.3893	25.613	2	3	3	3
O95563	MPC2	Mitochondrial pyruvate carrier 2	23700000	19800000	26600000	21200000	24000000	25200000	26400000	22900000	22600000	25700000	23900000	24700000	70100000	70400000	71900000	74300000	7.84572	7.84757	7.85673	7.87099	23366700	23466700	23966700	24766700	0.14603	0.0874705	0.0881499	0.0364139	14.603	8.74705	8.81499	3.64139	3	3	3	3
O95571	ETHE1	Persulfide dioxygenase ETHE1, mitochondrial	3460000	4720000	3320000	3600000	3510000	3610000	5270000	5210000	4460000	4520000	3840000	3510000	11500000	10720000	14940000	11870000	7.0607	7.03019	7.17435	7.07445	3833330	3573330	4980000	3956670	0.201146	0.015413	0.0906288	0.130162	20.1146	1.5413	9.06288	13.0162	3	3	3	3
O95573	ACSL3	Fatty acid CoA ligase Acsl3	7010000	7540000	7870000	8390000	8070000	7230000	6840000	8100000	7960000	8390000	7080000	6600000	22420000	23690000	22900000	22070000	7.35064	7.37457	7.35984	7.3438	7473330	7896670	7633330	7356670	0.0580542	0.0758688	0.0904721	0.125942	5.80542	7.58688	9.04721	12.5942	3	3	3	3
O95602	POLR1A	DNA-directed RNA polymerase I subunit RPA1	195539	361310	375754	358109	415030	321258	233587		275120	239852	246676	474574	932603	1094400	508707	961102	5.9697	6.03918	5.70647	5.98277	310868	364799	254354	320367	0.322125	0.129503	0.115462	0.416992	32.2125	12.9503	11.5462	41.6992	3	3	2	3
O95622	ADCY5	Adenylate cyclase type 5	3270000	2290000	2270000	2550000	2280000	2480000	2070000	2210000	2160000	2120000	2170000	2180000	7830000	7310000	6440000	6470000	6.89376	6.86392	6.80889	6.8109	2610000	2436670	2146670	2156670	0.219028	0.0575044	0.0330494	0.0149052	21.9028	5.75044	3.30494	1.49052	3	3	3	3
O95630	STAMBP	STAM-binding protein	567387	530609	510120	490398	222607	393187	679682	444947	443933	363275	355575	578183	1608120	1106190	1568560	1297030	6.20632	6.04383	6.1955	6.11295	536039	368731	522854	432344	0.0541324	0.36764	0.259763	0.292264	5.41324	36.764	25.9763	29.2264	3	3	3	3
O95631	NTN1	Netrin-1	52842.1		104398	127776	127951	88192.9			107596		49746.1	50933.9	157240	343920	107596	100680	5.19656	5.53646	5.0318	5.00294	78620.1	114640	107596	50340	0.463692	0.199791		0.0166845	46.3692	19.9791		1.66845	2	3	1	2
O95639	CPSF4	Cleavage and polyadenylation specificity factor subunit 4	188064	516208	317305	279928	41958.7			120775	475746	59649.6	70743.2	129903	1021580	321887	596521	260296	6.00927	5.5077	5.77563	5.41547	340526	160943	298260	86765.3	0.485425	1.04552	0.841554	0.435288	48.5425	104.552	84.1554	43.5288	3	2	2	3
O95670	ATP6V1G2	V-type proton ATPase subunit G 2	461707	462499	680887	828499	447742	505079	584405	688263	599655	874201	726799	798005	1605090	1781320	1872320	2399000	6.2055	6.25074	6.27238	6.38003	535031	593773	624108	799668	0.23609	0.345738	0.0898578	0.0921821	23.609	34.5738	8.98578	9.21821	3	3	3	3
O95671	ASMTL	Probable bifunctional dTTP/UTP pyrophosphatase/methyltransferase protein	603515	1290000	766348	1040000	715628	753742	744875	1340000	1140000	1120000	774941	752044	2659860	2509370	3224880	2646980	6.42486	6.39956	6.50851	6.42275	886621	836457	1074960	882328	0.404568	0.211967	0.281729	0.233641	40.4568	21.1967	28.1729	23.3641	3	3	3	3
O95674	CDS2	Phosphatidate cytidylyltransferase 2	505827	706921	1450000	1630000	1580000	1280000	1680000	1130000	1300000	789832	1010000	1380000	2662750	4490000	4110000	3179830	6.42533	6.65225	6.61384	6.5024	887583	1496670	1370000	1059940	0.560328	0.126479	0.205549	0.281371	56.0328	12.6479	20.5549	28.1371	3	3	3	3
O95684	CEP43	Centrosomal protein 43	57718.6	57552.9	91398.7	28487	60368.9	79694.8	73383.5	38069.2	55382.1			41773.4	206670	168551	166835	41773.4	5.31528	5.22673	5.22229	4.6209	68890.1	56183.6	55611.6	41773.4	0.282961	0.460262	0.317529		28.2961	46.0262	31.7529		3	3	3	1
O95685	PPP1R3D	Protein phosphatase 1 regulatory subunit 3D	413222	1380000	179644	550027	196497	348471	217359	478425	400322	419500	633969	719780	1972870	1095000	1096110	1773250	6.2951	6.03941	6.03985	6.24877	657622	364998	365369	591083	0.967738	0.485875	0.366744	0.261665	96.7738	48.5875	36.6744	26.1665	3	3	3	3
O95707	POP4	Ribonuclease P protein subunit p29	194490	335679	295183	656158	258353	189552	226387	493732	330754		505768		825352	1104060	1050870	505768	5.91664	6.04299	6.02155	5.70395	275117	368021	350291	505768	0.264258	0.684456	0.384649		26.4258	68.4456	38.4649		3	3	3	1
O95714	HERC2	E3 ubiquitin-protein ligase HERC2	305894	439247	496734	354435	491464	454626	590589	170220	488036	293650	435157	450357	1241880	1300520	1248840	1179160	6.09408	6.11412	6.09651	6.07157	413958	433508	416282	393055	0.2365	0.16358	0.526514	0.219872	23.65	16.358	52.6514	21.9872	3	3	3	3
O95716	RAB3D	Ras-related protein Rab-3D		1370000	439245	730473	508433	354352	269426	291057	381837	443128	528297	568073	1809240	1593260	942320	1539500	6.2575	6.20229	5.9742	6.18738	904622	531086	314107	513166	0.727533	0.356027	0.189888	0.124389	72.7533	35.6027	18.9888	12.4389	2	3	3	3
O95716	RAB3A	Ras-related protein Rab-3D	2260000	2440000	1120000	2970000	1520000	1610000	2390000	1550000	1500000	1400000	1710000	1430000	5820000	6100000	5440000	4540000	6.76492	6.78533	6.7356	6.65706	1940000	2033330	1813330	1513330	0.36898	0.399553	0.275754	0.112981	36.898	39.9553	27.5754	11.2981	3	3	3	3
O95716	RAB10	Ras-related protein Rab-3D	37400000	32600000	33700000	34400000	32900000	35400000	33500000	30700000	32000000	33200000	36500000	32100000	103700000	102700000	96200000	101800000	8.01578	8.01157	7.98318	8.00775	34566700	34233300	32066700	33933300	0.0727471	0.0367567	0.0436962	0.0674803	7.27471	3.67567	4.36962	6.74803	3	3	3	3
O95716	RAB13	Ras-related protein Rab-3D	16200000	15500000	17600000	16000000	15200000	14800000	11600000	17100000	15900000	18300000	16600000	17700000	49300000	46000000	44600000	52600000	7.69285	7.66276	7.64933	7.72099	16433300	15333300	14866700	17533300	0.065067	0.0398485	0.194525	0.0491731	6.5067	3.98485	19.4525	4.91731	3	3	3	3
O95721	SNAP29	Synaptosomal-associated protein 29	1950000	1960000	1570000	1550000	1530000	1860000	1840000	1450000	1750000	1730000	1920000	1540000	5480000	4940000	5040000	5190000	6.73878	6.69373	6.70243	6.71517	1826670	1646670	1680000	1730000	0.121717	0.112362	0.121551	0.109827	12.1717	11.2362	12.1551	10.9827	3	3	3	3
O95747	OXSR1	Serine/threonine-protein kinase OSR1	4770000	5450000	5800000	4710000	5740000	5430000	6250000	6410000	6300000	5500000	5080000	4820000	16020000	15880000	18960000	15400000	7.20466	7.20085	7.27784	7.18752	5340000	5293330	6320000	5133330	0.098078	0.0998285	0.0129515	0.0668421	9.8078	9.98285	1.29515	6.68421	3	3	3	3
O95747	OXSR1	Serine/threonine-protein kinase OSR1	3380000	4200000	3240000	3740000	3690000	3630000	2550000	3500000	3730000	3290000	2830000	2900000	10820000	11060000	9780000	9020000	7.03423	7.04376	6.99034	6.95521	3606670	3686670	3260000	3006670	0.143786	0.0149392	0.191883	0.082436	14.3786	1.49392	19.1883	8.2436	3	3	3	3
O95749	GGPS1	Geranylgeranyl pyrophosphate synthase	460591	294665	339602	381299	312686	502815	187803	430033	402214	302207	378718	430805	1094860	1196800	1020050	1111730	6.03936	6.07802	6.00862	6.046	364953	398933	340017	370577	0.23515	0.241352	0.389842	0.174551	23.515	24.1352	38.9842	17.4551	3	3	3	3
O95757	HSPA4L	Heat shock 70 kDa protein 4L	3580000	3620000	3360000	3400000	3000000	3410000	3340000	4280000	3340000	3200000	3620000	2940000	10560000	9810000	10960000	9760000	7.02366	6.99167	7.03981	6.98945	3520000	3270000	3653330	3253330	0.0397727	0.071523	0.148552	0.105468	3.97727	7.1523	14.8552	10.5468	3	3	3	3
O95757	HSPA4	Heat shock 70 kDa protein 4L	2730000		2900000	1540000	2650000	2490000	949197	3270000	2970000	2830000	2900000	2430000	5630000	6680000	7189200	8160000	6.75051	6.82478	6.85668	6.91169	2815000	2226670	2396400	2720000	0.0427027	0.269474	0.526731	0.0932259	4.27027	26.9474	52.6731	9.32259	2	3	3	3
O95757	HSPA4	Heat shock 70 kDa protein 4L	10100000	14200000	5730000	15100000	6430000	10400000	4870000	17800000	8090000	8480000	5380000	6790000	30030000	31930000	30760000	20650000	7.47756	7.5042	7.48799	7.31492	10010000	10643300	10253300	6883330	0.423149	0.407778	0.656469	0.225488	42.3149	40.7778	65.6469	22.5488	3	3	3	3
O95757	HSPA4L	Heat shock 70 kDa protein 4L	2670000	4980000	3860000		4070000	4090000	5450000		5120000	5250000	6060000	6520000	11510000	8160000	10570000	17830000	7.06108	6.91169	7.02407	7.25115	3836670	4080000	5285000	5943330	0.301089	0.00346621	0.0441524	0.108186	30.1089	0.346621	4.41524	10.8186	3	2	2	3
O95758	PTBP3	Polypyrimidine tract-binding protein 3	372593	516012	269348	752476	327382	417832	392367	412772	592859	404147	462644	466057	1157950	1497690	1398000	1332850	6.06369	6.17542	6.14551	6.12478	385984	499230	465999	444283	0.320935	0.448554	0.236774	0.0783294	32.0935	44.8554	23.6774	7.83294	3	3	3	3
O95758	PTBP1	Polypyrimidine tract-binding protein 3		462300	331668	166999	370168	41794.1	467772	215132	483635		413256	112554	793968	578961	1166540	525810	5.8998	5.76265	6.0669	5.72083	396984	192987	388846	262905	0.232681	0.858723	0.387428	0.808765	23.2681	85.8723	38.7428	80.8765	2	3	3	2
O95772	STARD3NL	STARD3 N-terminal-like protein	2170000	1530000	2080000	1980000	2390000	2160000	2260000	1480000	1760000	2400000	2010000	1780000	5780000	6530000	5500000	6190000	6.76193	6.81491	6.74036	6.79169	1926670	2176670	1833330	2063330	0.179823	0.0944139	0.215529	0.151901	17.9823	9.44139	21.5529	15.1901	3	3	3	3
O95777	LSM8	U6 snRNA-associated Sm-like protein LSm8	1710000	1680000	2090000	2330000	2640000	2510000	744032	2290000	2910000	1960000	2030000	2530000	5480000	7480000	5944030	6520000	6.73878	6.8739	6.77408	6.81425	1826670	2493330	1981340	2173330	0.125116	0.0624347	0.562994	0.143033	12.5116	6.24347	56.2994	14.3033	3	3	3	3
O95782	AP2A1	AP-2 complex subunit alpha-1	6810000	6610000	5730000	6230000	6670000	6540000	5130000	6040000	5660000	5650000	5840000	5550000	19150000	19440000	16830000	17040000	7.28217	7.2887	7.22608	7.23147	6383330	6480000	5610000	5680000	0.0900113	0.0348847	0.0814716	0.0259347	9.00113	3.48847	8.14716	2.59347	3	3	3	3
O95793	STAU1	Double-stranded RNA-binding protein Staufen homolog 1	2600000	2200000	2430000	2850000	2330000	2420000	1960000	1990000	1900000	1960000	1870000	2250000	7230000	7600000	5850000	6080000	6.85914	6.88081	6.76716	6.7839	2410000	2533330	1950000	2026670	0.0832982	0.109701	0.0235004	0.0979827	8.32982	10.9701	2.35004	9.79827	3	3	3	3
O95793	STAU1	Double-stranded RNA-binding protein Staufen homolog 1					1500000			885360		1070000		1550000	0	1500000	885360	2620000		6.17609	5.94712	6.4183		1500000	885360	1310000				0.259093				25.9093	0	1	1	2
O95807	TMEM50A	Transmembrane protein 50A		755485	696643	830319	519594	845324	1120000		970191	788704	1410000	1430000	1452130	2195240	2090190	3628700	6.16201	6.34148	6.32019	6.55975	726064	731746	1045100	1209570	0.0573057	0.251292	0.10136	0.301443	5.73057	25.1292	10.136	30.1443	2	3	2	3
O95816	BAG2	BAG family molecular chaperone regulator 2	4770000	4550000	4570000	4430000	4480000	4400000	4420000	4790000	4590000	4810000	5000000	4430000	13890000	13310000	13800000	14240000	7.1427	7.12418	7.13988	7.15351	4630000	4436670	4600000	4746670	0.0262754	0.00910921	0.0402614	0.0611439	2.62754	0.910921	4.02614	6.11439	3	3	3	3
O95817	BAG3	BAG family molecular chaperone regulator 3	12200000	11100000	12600000	11200000	11300000	12500000	13600000	14700000	13200000	12400000	12700000	14400000	35900000	35000000	41500000	39500000	7.55509	7.54407	7.61805	7.5966	11966700	11666700	13833300	13166700	0.0649091	0.0620072	0.0561503	0.0819174	6.49091	6.20072	5.61503	8.19174	3	3	3	3
O95819	MAP4K4	Mitogen-activated protein kinase kinase kinase kinase 4	1280000	1450000	1420000	1460000	1490000	1440000	1280000	1360000	1290000	1250000	1090000	1280000	4150000	4390000	3930000	3620000	6.61805	6.64246	6.59439	6.55871	1383330	1463330	1310000	1206670	0.0655935	0.0171978	0.033274	0.0846495	6.55935	1.71978	3.3274	8.46495	3	3	3	3
O95819	MAP4K4	Mitogen-activated protein kinase kinase kinase kinase 4	4100000	4110000	4310000	2320000	3930000	3470000	3710000	4230000	4230000	4110000	4010000	4010000	12520000	9720000	12170000	12130000	7.0976	6.98767	7.08529	7.08386	4173330	3240000	4056670	4043330	0.0283856	0.25595	0.0740071	0.0142791	2.83856	25.595	7.40071	1.42791	3	3	3	3
O95822	MLYCD	Malonyl-CoA decarboxylase, mitochondrial	3520000	3710000	3750000	3710000	3630000	3700000	3770000	4290000	4060000	3840000	3530000	3340000	10980000	11040000	12120000	10710000	7.0406	7.04297	7.0835	7.02979	3660000	3680000	4040000	3570000	0.0335743	0.0118448	0.0644991	0.0706971	3.35743	1.18448	6.44991	7.06971	3	3	3	3
O95825	CRYZL1	Quinone oxidoreductase-like protein 1	1200000	1260000	1450000	1400000	1150000	1660000	1690000	1490000	1570000	911073	1270000	1490000	3910000	4210000	4750000	3671070	6.59218	6.62428	6.67669	6.56479	1303330	1403330	1583330	1223690	0.100137	0.181722	0.0635776	0.238809	10.0137	18.1722	6.35776	23.8809	3	3	3	3
O95831	AIFM1	Apoptosis-inducing factor 1, mitochondrial	22600000	18000000	24000000	22600000	23800000	23500000	19700000	20900000	19500000	20400000	22600000	22400000	64600000	69900000	60100000	65400000	7.81023	7.84448	7.77887	7.81558	21533300	23300000	20033300	21800000	0.145774	0.0268026	0.0377964	0.0558052	14.5774	2.68026	3.77964	5.58052	3	3	3	3
O95834	EML2	Echinoderm microtubule-associated protein-like 2	3120000	2300000	2580000	2790000	2760000	2780000	2190000	2690000	2160000	2200000	3060000	2450000	8000000	8330000	7040000	7710000	6.90309	6.92065	6.84757	6.88705	2666670	2776670	2346670	2570000	0.156305	0.00550129	0.126867	0.172132	15.6305	0.550129	12.6867	17.2132	3	3	3	3
O95848	NUDT14	Uridine diphosphate glucose pyrophosphatase NUDT14	1070000	957725	634387	1010000	870287	1160000	999799	844123	754888	1200000	731378	576854	2662110	3040290	2598810	2508230	6.42523	6.48292	6.41477	6.39937	887371	1013430	866270	836077	0.254874	0.142967	0.143083	0.38812	25.4874	14.2967	14.3083	38.812	3	3	3	3
O95858	TSPAN15	Tetraspanin-15			404541	366998	596693		475250		494961	293615			404541	963691	970211	293615	5.60696	5.98394	5.98687	5.46778	404541	481846	485106	293615		0.337077	0.0287314			33.7077	2.87314		1	2	2	1
O95861	BPNT1	3'(2'),5'-bisphosphate nucleotidase 1	3950000	3430000	3370000	3300000	3520000	4260000	2860000	3490000	2820000	2860000	3060000	2910000	10750000	11080000	9170000	8830000	7.03141	7.04454	6.96237	6.94596	3583330	3693330	3056670	2943330	0.0890112	0.136171	0.122948	0.0353624	8.90112	13.6171	12.2948	3.53624	3	3	3	3
O95864	FADS2	Acyl-CoA 6-desaturase	311535	521314	603325	629474	518824	527624	421417	272794	451415	530830	606281	611171	1436170	1675920	1145630	1748280	6.15721	6.22425	6.05904	6.24261	478725	558641	381875	582761	0.314346	0.110091	0.250476	0.0772868	31.4346	11.0091	25.0476	7.72868	3	3	3	3
O95865	DDAH2	N(G),N(G)-dimethylarginine dimethylaminohydrolase 2	2120000	2160000	1870000	2390000	1710000	1950000	1630000	2270000	2450000	1380000	1870000	1560000	6150000	6050000	6350000	4810000	6.78888	6.78176	6.80277	6.68215	2050000	2016670	2116670	1603330	0.0766646	0.171008	0.203607	0.154589	7.66646	17.1008	20.3607	15.4589	3	3	3	3
O95870	ABHD16A	Phosphatidylserine lipase ABHD16A	2660000	2730000	3040000	2850000	2990000	2590000	2690000	2900000	2840000	3090000	3120000	3220000	8430000	8430000	8430000	9430000	6.92583	6.92583	6.92583	6.97451	2810000	2810000	2810000	3143330	0.0719706	0.0722341	0.0384934	0.0216549	7.19706	7.22341	3.84934	2.16549	3	3	3	3
O95881	TXNDC12	Thioredoxin domain-containing protein 12	4300000	2700000	6170000	3690000	5460000	5230000	3470000	6870000	6510000	5900000	6080000	7030000	13170000	14380000	16850000	19010000	7.11959	7.15776	7.2266	7.27898	4390000	4793330	5616670	6336670	0.395615	0.200781	0.332539	0.0958156	39.5615	20.0781	33.2539	9.58156	3	3	3	3
O95967	EFEMP2	EGF-containing fibulin-like extracellular matrix protein 2	218441	257793	206276	338932	286579	324258	208309	317458	292386	329846	325323	333015	682510	949769	818153	988184	5.83411	5.97762	5.91283	5.99484	227503	316590	272718	329395	0.118361	0.0853021	0.209634	0.0117361	11.8361	8.53021	20.9634	1.17361	3	3	3	3
O95983	MBD3	Methyl-CpG-binding domain protein 3	416172	445136	686148	382503	637824	473532	782126	296366	628990	776219	615817	618058	1547460	1493860	1707480	2010090	6.18962	6.17431	6.23236	6.30322	515819	497953	569161	670031	0.287347	0.259865	0.436336	0.137259	28.7347	25.9865	43.6336	13.7259	3	3	3	3
O95985	TOP3B	DNA topoisomerase 3-beta-1	454184	814440	715888	794989	649592	642462	846373	569910	768847	572225	843292	637438	1984510	2087040	2185130	2052960	6.29765	6.31953	6.33948	6.31238	661504	695681	728377	684318	0.281455	0.123731	0.195785	0.206751	28.1455	12.3731	19.5785	20.6751	3	3	3	3
O95989	NUDT3	Diphosphoinositol polyphosphate phosphohydrolase 1	1080000	1380000	1280000	1140000	1350000	1480000	877720	1120000	1290000	956416	768177	1050000	3740000	3970000	3287720	2774590	6.57287	6.59879	6.51689	6.4432	1246670	1323330	1095910	924864	0.122529	0.129643	0.189061	0.155197	12.2529	12.9643	18.9061	15.5197	3	3	3	3
O96000	NDUFB10	NADH dehydrogenase [ubiquinone] 1 beta subcomplex subunit 10	20400000	19200000	22600000	25300000	23800000	23000000	23700000	22100000	21200000	25700000	25500000	26100000	62200000	72100000	67000000	77300000	7.79379	7.85794	7.82607	7.88818	20733300	24033300	22333300	25766700	0.0831673	0.0485833	0.0566968	0.0118566	8.31673	4.85833	5.66968	1.18566	3	3	3	3
O96005	CLPTM1	Putative lipid scramblase CLPTM1	8100000	5740000	7070000	6860000	7470000	7240000	6650000	5950000	6380000	6860000	5570000	6550000	20910000	21570000	18980000	18980000	7.32035	7.33385	7.2783	7.2783	6970000	7190000	6326670	6326670	0.169752	0.0428454	0.055801	0.106434	16.9752	4.28454	5.5801	10.6434	3	3	3	3
O96007	MOCS2	Molybdopterin synthase catalytic subunit	790563	973900	1040000	928548	1080000	1180000	807703	895822	943521	841408	895916	979996	2804460	3188550	2647050	2717320	6.44785	6.50359	6.42276	6.43414	934821	1062850	882349	905773	0.138239	0.119114	0.0780917	0.0770809	13.8239	11.9114	7.80917	7.70809	3	3	3	3
O96008	TOMM40	Mitochondrial import receptor subunit TOM40 homolog	12400000	14500000	14400000	16900000	17100000	15600000	14900000	13600000	14600000	16800000	14300000	15100000	41300000	49600000	43100000	46200000	7.61595	7.69548	7.63448	7.66464	13766700	16533300	14366700	15400000	0.0860501	0.0492613	0.0473795	0.0829035	8.60501	4.92613	4.73795	8.29035	3	3	3	3
O96011	PEX11B	Peroxisomal membrane protein 11B	1970000	2000000	1820000	1760000	2350000	2180000	1660000	1740000	1920000	2020000	1840000	1770000	5790000	6290000	5320000	5630000	6.76268	6.79865	6.72591	6.75051	1930000	2096670	1773330	1876670	0.0499671	0.144849	0.0750939	0.0687231	4.99671	14.4849	7.50939	6.87231	3	3	3	3
O96013	PAK4	Serine/threonine-protein kinase PAK 4	851523	1450000	1060000	1470000	697694	982059	969549	1080000	1150000	1140000	1050000	874108	3361520	3149750	3199550	3064110	6.52654	6.49828	6.50509	6.4863	1120510	1049920	1066520	1021370	0.27112	0.372028	0.0853039	0.132409	27.112	37.2028	8.53039	13.2409	3	3	3	3
O96014	WNT11	Protein Wnt-11	254016	311768	360725	606062	329020	291102	258928	484166	368265	355339	490987	536425	926509	1226180	1111360	1382750	5.96685	6.08855	6.04585	6.14074	308836	408728	370453	460917	0.172955	0.420682	0.304047	0.204405	17.2955	42.0682	30.4047	20.4405	3	3	3	3
O96019	ACTL6A	Actin-like protein 6A	3050000	2990000	2760000	2990000	2480000	2610000	2850000	2590000	2680000	2930000	3240000	2870000	8800000	8080000	8120000	9040000	6.94448	6.90741	6.90956	6.95617	2933330	2693330	2706670	3013330	0.0521862	0.0983969	0.0487815	0.0658999	5.21862	9.83969	4.87815	6.58999	3	3	3	3
P00156	MT-CYB	Cytochrome b	1560000	1260000	1470000	1200000	1550000	1570000	1990000	1410000	1700000	1630000	1070000	1440000	4290000	4320000	5100000	4140000	6.63246	6.63548	6.70757	6.617	1430000	1440000	1700000	1380000	0.107656	0.144505	0.170588	0.206363	10.7656	14.4505	17.0588	20.6363	3	3	3	3
P00338	LDHA	L-lactate dehydrogenase A chain	392000000	299000000	428000000	350000000	441000000	508000000	349000000	330000000	341000000	329000000	359000000	367000000	1119000000	1299000000	1020000000	1055000000	9.04883	9.11361	9.0086	9.02325	373000000	433000000	340000000	351667000	0.17846	0.183148	0.028057	0.0569667	17.846	18.3148	2.8057	5.69667	3	3	3	3
P00338	LDHA	L-lactate dehydrogenase A chain	283000000	226000000	124000000	263000000	162000000	233000000	83800000	253000000	130000000	157000000	122000000	135000000	633000000	658000000	466800000	414000000	8.8014	8.81823	8.66913	8.617	211000000	219333000	155600000	138000000	0.381774	0.236482	0.562061	0.128201	38.1774	23.6482	56.2061	12.8201	3	3	3	3
P00338	LDHA	L-lactate dehydrogenase A chain	4600000	5200000	3260000	5170000	3060000	4350000	1770000	4190000	1830000	3240000	6930000	4580000	13060000	12580000	7790000	14750000	7.11594	7.09968	6.89154	7.16879	4353330	4193330	2596670	4916670	0.228157	0.253662	0.531525	0.379911	22.8157	25.3662	53.1525	37.9911	3	3	3	3
P00352	ALDH1A1	Aldehyde dehydrogenase 1A1	510255	229045	76815.7		411190	539109	189923	308258	247583	261032	305860	461912	816116	950299	745764	1028800	5.91175	5.97786	5.8726	6.01233	272039	475150	248588	342935	0.808322	0.190366	0.23804	0.307485	80.8322	19.0366	23.804	30.7485	3	2	3	3
P00352	ALDH1A1	Aldehyde dehydrogenase 1A1	2670000	2910000	2450000	2580000	2810000	2630000	3200000	3110000	2910000	2570000	2970000	3190000	8030000	8020000	9220000	8730000	6.90472	6.90417	6.96473	6.94101	2676670	2673330	3073330	2910000	0.0859548	0.04525	0.0482981	0.108015	8.59548	4.525	4.82981	10.8015	3	3	3	3
P00352	ALDH1A1	Aldehyde dehydrogenase 1A1	4220000	7740000	5600000	6740000	6030000	6830000	8670000	8740000	9070000	7300000	8080000	4140000	17560000	19600000	26480000	19520000	7.24452	7.29226	7.42292	7.29048	5853330	6533330	8826670	6506670	0.303011	0.0670739	0.0242016	0.320651	30.3011	6.70739	2.42016	32.0651	3	3	3	3
P00367	GLUD1	Glutamate dehydrogenase 1, mitochondrial	13800000	14100000	15400000	15800000	16500000	17300000	17200000	17200000	15700000	17500000	17200000	17500000	43300000	49600000	50100000	52200000	7.63649	7.69548	7.69984	7.71767	14433300	16533300	16700000	17400000	0.0589254	0.0453965	0.0518578	0.00995431	5.89254	4.53965	5.18578	0.995431	3	3	3	3
P00367	GLUD1	Glutamate dehydrogenase 1, mitochondrial	16700000	16200000	18100000	19500000	20900000	19900000	20800000	22100000	19300000	22500000	22800000	22700000	51000000	60300000	62200000	68000000	7.70757	7.78032	7.79379	7.83251	17000000	20100000	20733300	22666700	0.0579345	0.0358761	0.0675815	0.00673908	5.79345	3.58761	6.75815	0.673908	3	3	3	3
P00374	DHFR	Dihydrofolate reductase	203704	217691	428310	344049		424968				289475	143723		849705	769017	0	433198	5.92927	5.88594		5.63669	283235	384508		216599	0.444271	0.148809		0.47582	44.4271	14.8809		47.582	3	2	0	2
P00387	CYB5R3	NADH-cytochrome b5 reductase 3	40200000	44200000	42800000	39500000	47300000	42600000	40500000	48200000	46900000	47700000	44900000	43200000	127200000	129400000	135600000	135800000	8.10449	8.11193	8.13226	8.1329	42400000	43133300	45200000	45266700	0.0478721	0.0910492	0.0911923	0.050198	4.78721	9.10492	9.11923	5.0198	3	3	3	3
P00390	GSR	Glutathione reductase, mitochondrial	11300000	11300000	11500000	11800000	12300000	12300000	11100000	12000000	11300000	11500000	11900000	10800000	34100000	36400000	34400000	34200000	7.53275	7.5611	7.53656	7.53403	11366700	12133300	11466700	11400000	0.0101587	0.0237919	0.0412135	0.04884	1.01587	2.37919	4.12135	4.884	3	3	3	3
P00395	MT-CO1	Cytochrome c oxidase subunit 1	8340000	2870000	8520000	5480000	10500000	7500000	6310000	7740000	8860000	9590000	7110000	6320000	19730000	23480000	22910000	23020000	7.29513	7.3707	7.36003	7.36211	6576670	7826670	7636670	7673330	0.488291	0.322729	0.167368	0.222359	48.8291	32.2729	16.7368	22.2359	3	3	3	3
P00403	MT-CO2	Cytochrome c oxidase subunit 2	23700000	21800000	25700000	33000000	29700000	30300000	24500000	24900000	24200000	29300000	19800000	23400000	71200000	93000000	73600000	72500000	7.85248	7.96848	7.86688	7.86034	23733300	31000000	24533300	24166700	0.0821719	0.0567045	0.0143147	0.198463	8.21719	5.67045	1.43147	19.8463	3	3	3	3
P00414	MT-CO3	Cytochrome c oxidase subunit 3	47809.2	67165.2	142557				147432	88254	156805	102170			257531	0	392491	102170	5.41083		5.59383	5.00932	85843.8		130830	102170	0.583146		0.284099		58.3146		28.4099		3	0	3	1
P00441	SOD1	Superoxide dismutase [Cu-Zn]	24800000	20300000	19500000	18900000	18600000	23100000	17500000	21900000	16400000	15800000	18200000	20900000	64600000	60600000	55800000	54900000	7.81023	7.78247	7.74663	7.73957	21533300	20200000	18600000	18300000	0.132685	0.124552	0.156469	0.139425	13.2685	12.4552	15.6469	13.9425	3	3	3	3
P00450	CP	Ceruloplasmin	2260000	1490000	888605	1050000	1340000	1300000	1100000	1300000	1150000	1180000	1280000	1770000	4638600	3690000	3550000	4230000	6.66639	6.56703	6.55023	6.62634	1546200	1230000	1183330	1410000	0.444588	0.127774	0.0879577	0.223938	44.4588	12.7774	8.79577	22.3938	3	3	3	3
P00488	F13A1	Coagulation factor XIII A chain	14700000	6040000	14400000	10400000	13100000	12300000	9900000	11800000	12200000	13000000	11800000	15200000	35140000	35800000	33900000	40000000	7.5458	7.55388	7.5302	7.60206	11713300	11933300	11300000	13333300	0.419653	0.116216	0.108745	0.129325	41.9653	11.6216	10.8745	12.9325	3	3	3	3
P00491	PNP	Purine nucleoside phosphorylase	6400000	4050000	6280000	4140000	6490000	7060000	4040000	5140000	4390000	5360000	5340000	5480000	16730000	17690000	13570000	16180000	7.2235	7.24773	7.13258	7.20898	5576670	5896670	4523330	5393330	0.237327	0.262484	0.124243	0.0140393	23.7327	26.2484	12.4243	1.40393	3	3	3	3
P00492	HPRT1	Hypoxanthine-guanine phosphoribosyltransferase	3460000	2490000	3010000	2330000	2770000	3240000	2360000	2680000	2630000	2670000	2890000	2720000	8960000	8340000	7670000	8280000	6.95231	6.92117	6.8848	6.91803	2986670	2780000	2556670	2760000	0.162529	0.163699	0.0673312	0.0417846	16.2529	16.3699	6.73312	4.17846	3	3	3	3
P00505	GOT2	Aspartate aminotransferase, mitochondrial	67600000	55800000	67200000	75300000	75900000	75900000	65100000	72000000	61600000	71400000	72500000	74100000	190600000	227100000	198700000	218000000	8.28012	8.35622	8.2982	8.33846	63533300	75700000	66233300	72666700	0.10546	0.00457609	0.0798966	0.0186839	10.546	0.457609	7.98966	1.86839	3	3	3	3
P00519	ABL1	Tyrosine-protein kinase ABL1	1670000	1780000	1170000	939322	904637	1050000	1090000	1240000	1120000	1040000	1130000	1480000	4620000	2893960	3450000	3650000	6.66464	6.46149	6.53782	6.56229	1540000	964653	1150000	1216670	0.211114	0.0787019	0.0690196	0.191055	21.1114	7.87019	6.90196	19.1055	3	3	3	3
P00519	ABL1	Tyrosine-protein kinase ABL1		237281	364543	169302									601824	169302	0	0	5.77947	5.22866			300912	169302			0.29905				29.905				2	1	0	0
P00558	PGK1	Phosphoglycerate kinase 1	355000000	289000000	310000000	293000000	325000000	360000000	259000000	291000000	249000000	242000000	282000000	272000000	954000000	978000000	799000000	796000000	8.97955	8.99034	8.90255	8.90091	318000000	326000000	266333000	265333000	0.106036	0.102795	0.0823754	0.0784547	10.6036	10.2795	8.23754	7.84547	3	3	3	3
P00558	PGK1	Phosphoglycerate kinase 1	251000000	202000000	221000000	224000000	231000000	255000000	188000000	200000000	173000000	182000000	207000000	195000000	674000000	710000000	561000000	584000000	8.82866	8.85126	8.74896	8.76641	224667000	236667000	187000000	194667000	0.109963	0.0686972	0.0723409	0.0642294	10.9963	6.86972	7.23409	6.42294	3	3	3	3
P00568	AK1	Adenylate kinase isoenzyme 1	29700000	29000000	25200000	23600000	27200000	31600000	25600000	27300000	26000000	24500000	25400000	26000000	83900000	82400000	78900000	75900000	7.92376	7.91593	7.89708	7.88024	27966700	27466700	26300000	25300000	0.0865828	0.145874	0.0337954	0.0298412	8.65828	14.5874	3.37954	2.98412	3	3	3	3
Q7L576	CYFIP1	Cytoplasmic FMR1-interacting protein 1	3130000	4060000	3500000	3720000	3730000	3870000	3860000	4400000	4880000	4120000	3740000	3470000	10690000	11320000	13140000	11330000	7.02898	7.05385	7.1186	7.05423	3563330	3773330	4380000	3776670	0.1314	0.0222257	0.116505	0.0864645	13.14	2.22257	11.6505	8.64645	3	3	3	3
P00738	HP	Haptoglobin					647431						69135.9	690531	0	647431	0	759667		5.81119		5.88062		647431		379833				1.1568				115.68	0	1	0	2
P00742	F10	Coagulation factor X	5160000	4120000	4280000	2700000	3900000	5100000	7620000	8140000	8270000	6270000	7390000	7770000	13560000	11700000	24030000	21430000	7.13226	7.06819	7.38075	7.33102	4520000	3900000	8010000	7143330	0.123894	0.307692	0.0429398	0.109169	12.3894	30.7692	4.29398	10.9169	3	3	3	3
P00746	CFD	Complement factor D	40960.3			80435.1	60568.6	61443.6		119496	133178	59798.4	74562.6	59792.8	40960.3	202447	252674	194154	4.61236	5.30631	5.40256	5.28815	40960.3	67482.4	126337	64717.9		0.166352	0.076578	0.131737		16.6352	7.6578	13.1737	1	3	2	3
P00747	PLG	Plasminogen	9360000	6280000	5500000	10500000	7370000	10000000	5110000	11800000	7570000	10300000	7770000	9690000	21140000	27870000	24480000	27760000	7.3251	7.44514	7.38881	7.44342	7046670	9290000	8160000	9253330	0.289642	0.180997	0.414681	0.142685	28.9642	18.0997	41.4681	14.2685	3	3	3	3
P00750	PLAT	Tissue-type plasminogen activator	268461	333472	370640	461941	337041	336239	225314	356982	337715	372896	322171	258635	972573	1135220	920011	953702	5.98792	6.05508	5.96379	5.97941	324191	378407	306670	317901	0.159529	0.19118	0.231885	0.180088	15.9529	19.118	23.1885	18.0088	3	3	3	3
P00751	CFB	Complement factor B	1840000	905493	542812	1220000	1380000	3420000	1260000	2120000	1460000	1190000	1290000	1620000	3288300	6020000	4840000	4100000	6.51697	6.7796	6.68485	6.61278	1096100	2006670	1613330	1366670	0.610592	0.61126	0.278949	0.164648	61.0592	61.126	27.8949	16.4648	3	3	3	3
P00813	ADA	Adenosine deaminase	738857	759977	988837	1050000	871111	953142	841599	845291	717511	775717	848918	746472	2487670	2874250	2404400	2371110	6.39579	6.45852	6.38101	6.37495	829224	958084	801467	790369	0.167183	0.0934645	0.0907479	0.0667679	16.7183	9.34645	9.07479	6.67679	3	3	3	3
P00846	MT-ATP6	ATP synthase subunit a	23100000	22400000	25600000	25900000	25800000	22700000	24200000	19300000	20400000	27000000	21500000	25800000	71100000	74400000	63900000	74300000	7.85187	7.87157	7.8055	7.87099	23700000	24800000	21300000	24766700	0.0709815	0.0733605	0.120704	0.116768	7.09815	7.33605	12.0704	11.6768	3	3	3	3
P00918	CA2	Carbonic anhydrase 2	1730000	1360000	2770000	3350000	1650000	2240000	1440000	1110000	1370000	1330000	1510000	1170000	5860000	7240000	3920000	4010000	6.7679	6.85974	6.59329	6.60314	1953330	2413330	1306670	1336670	0.374257	0.35766	0.133069	0.127255	37.4257	35.766	13.3069	12.7255	3	3	3	3
P00966	ASS1	Argininosuccinate synthase	5470000	4680000	4370000	3960000	4800000	4370000	4740000	5350000	5130000	3920000	5000000	4380000	14520000	13130000	15220000	13300000	7.16197	7.11826	7.18241	7.12385	4840000	4376670	5073330	4433330	0.117187	0.0959725	0.0608915	0.122249	11.7187	9.59725	6.08915	12.2249	3	3	3	3
P01008	SERPINC1	Antithrombin-III	46400000	18100000	20500000	21100000	32200000	46300000	32000000	45600000	36500000	32800000	38600000	37500000	85000000	99600000	114100000	108900000	7.92942	7.99826	8.05729	8.03703	28333300	33200000	38033300	36300000	0.55384	0.380413	0.182168	0.0848646	55.384	38.0413	18.2168	8.48646	3	3	3	3
P01009	SERPINA1	Alpha-1-antitrypsin	881997	448608		131737	395051						57017.2	1890000	1330600	526788	0	1947020	6.12405	5.72164		6.28937	665302	263394		973509	0.460621	0.706892		1.33138	46.0621	70.6892		133.138	2	2	0	2
Q9NR30	DDX21	Nucleolar RNA helicase 2	2770000	3600000	4090000	3330000	3420000	3360000	3440000	3720000	4460000	4120000	3210000	3610000	10460000	10110000	11620000	10940000	7.01953	7.00475	7.06521	7.03902	3486670	3370000	3873330	3646670	0.191374	0.0135981	0.13606	0.125075	19.1374	1.35981	13.606	12.5075	3	3	3	3
P01023	A2M	Alpha-2-macroglobulin	45900000	27200000	24200000	25700000	46000000	75200000	46400000	51800000	42000000	37100000	41200000	37400000	97300000	146900000	140200000	115700000	7.98811	8.16702	8.14675	8.06333	32433300	48966700	46733300	38566700	0.362545	0.508162	0.105032	0.05926	36.2545	50.8162	10.5032	5.926	3	3	3	3
P01024	C3	Complement C3	34200000	14000000	13500000	16000000	25500000	40800000	29000000	36700000	29400000	23500000	28000000	27500000	61700000	82300000	95100000	79000000	7.79029	7.9154	7.97818	7.89763	20566700	27433300	31700000	26333300	0.574204	0.456107	0.136743	0.0936623	57.4204	45.6107	13.6743	9.36623	3	3	3	3
P01031	C5	Complement C5	2920000	1210000	1660000	1310000	1980000	2790000	2490000	2270000	2390000	1750000	2500000	2490000	5790000	6080000	7150000	6740000	6.76268	6.7839	6.85431	6.82866	1930000	2026670	2383330	2246670	0.459273	0.365676	0.0462174	0.191464	45.9273	36.5676	4.62174	19.1464	3	3	3	3
P01033	TIMP1	Metalloproteinase inhibitor 1	1620000	1700000	1250000	2290000	1610000	1870000	1040000	1460000	1390000	1170000	1260000	1330000	4570000	5770000	3890000	3760000	6.65992	6.76118	6.58995	6.57519	1523330	1923330	1296670	1253330	0.157595	0.1784	0.173536	0.0639958	15.7595	17.84	17.3536	6.39958	3	3	3	3
P01034	CST3	Cystatin-C	2560000	2160000	1750000	2230000	2120000	2480000	2490000	1620000	2310000	1470000	1700000	2180000	6470000	6830000	6420000	5350000	6.8109	6.83442	6.80754	6.72835	2156670	2276670	2140000	1783330	0.187795	0.0810313	0.214597	0.203137	18.7795	8.10313	21.4597	20.3137	3	3	3	3
P01040	CSTA	Cystatin-A	2180000	2430000	868230	2330000	2160000	3270000	1660000	1300000	1220000	1030000	888407	1880000	5478230	7760000	4180000	3798410	6.73864	6.88986	6.62118	6.5796	1826080	2586670	1393330	1266140	0.459392	0.23113	0.168214	0.423584	45.9392	23.113	16.8214	42.3584	3	3	3	3
P01042	KNG1	Kininogen-1	18800000	8460000	8050000	7430000	13800000	27000000	16700000	24000000	17600000	12300000	16600000	19000000	35310000	48230000	58300000	47900000	7.5479	7.68332	7.76567	7.68034	11770000	16076700	19433300	15966700	0.517554	0.620879	0.204822	0.212606	51.7554	62.0879	20.4822	21.2606	3	3	3	3
P01111	NRAS	GTPase NRas		2120000	1840000	1850000	1930000	1750000	1900000	378366	2310000	1920000	2050000	1750000	3960000	5530000	4588370	5720000	6.5977	6.74273	6.66166	6.7574	1980000	1843330	1529460	1906670	0.0999949	0.048925	0.665422	0.0789041	9.99949	4.8925	66.5422	7.89041	2	3	3	3
P01111	HRAS	GTPase NRas	1420000	1490000	1350000	1520000	1280000	1120000	1450000	1550000	1530000	1180000	1200000	1560000	4260000	3920000	4530000	3940000	6.62941	6.59329	6.6561	6.5955	1420000	1306670	1510000	1313330	0.0492958	0.154078	0.0350431	0.162833	4.92958	15.4078	3.50431	16.2833	3	3	3	3
P01111	HRAS	GTPase NRas	5570000	6410000	6920000	6230000	6260000	6270000	7310000	7810000	7580000	7020000	8570000	6480000	18900000	18760000	22700000	22070000	7.27646	7.27323	7.35603	7.3438	6300000	6253330	7566670	7356670	0.108205	0.00332889	0.0330749	0.147473	10.8205	0.332889	3.30749	14.7473	3	3	3	3
P01111	KRAS	GTPase NRas	4980000	5450000	2850000	5110000	4130000	4240000	5760000	5540000	4500000	4520000	4510000	4790000	13280000	13480000	15800000	13820000	7.1232	7.12969	7.19866	7.14051	4426670	4493330	5266670	4606670	0.312991	0.119482	0.127785	0.0344826	31.2991	11.9482	12.7785	3.44826	3	3	3	3
P01112	HRAS	GTPase HRas	1130000	642305	653586	831892	786854	647364	1130000	645763		600349	189056	522349	2425890	2266110	1775760	1311750	6.38487	6.35528	6.24938	6.11785	808630	755370	887882	437251	0.344251	0.127366	0.385645	0.499605	34.4251	12.7366	38.5645	49.9605	3	3	2	3
P01112	HRAS	GTPase HRas	650714		350620		389715	596102	185677	911432	422280	685959	384629	415973	1001330	985817	1519390	1486560	6.00058	5.9938	6.18167	6.17218	500667	492908	506463	495520	0.423832	0.296075	0.730811	0.334331	42.3832	29.6075	73.0811	33.4331	2	2	3	3
P01130	LDLR	Low-density lipoprotein receptor	1410000	979408	1260000	1130000	1120000	1500000	1270000	1260000	1550000	1030000	1140000	1290000	3649410	3750000	4080000	3460000	6.56222	6.57403	6.61066	6.53908	1216470	1250000	1360000	1153330	0.179677	0.173251	0.121045	0.113161	17.9677	17.3251	12.1045	11.3161	3	3	3	3
Q9Y315	DERA	Deoxyribose-phosphate aldolase	1570000	2060000	2020000	1880000	2140000	2130000	1900000	1800000	1740000	2010000	2040000	2070000	5650000	6150000	5440000	6120000	6.75205	6.78888	6.7356	6.78675	1883330	2050000	1813330	2040000	0.144473	0.0718581	0.0445748	0.0147059	14.4473	7.18581	4.45748	1.47059	3	3	3	3
P01138	NGF	Beta-nerve growth factor	2460000	2740000	611824	3860000	1500000	1510000	625756	2490000	1280000		824720	975918	5811820	6870000	4395760	1800640	6.76431	6.83696	6.64303	6.25543	1937270	2290000	1465250	900319	0.596911	0.593742	0.645505	0.11875	59.6911	59.3742	64.5505	11.875	3	3	3	2
P17661	DES	Desmin	5850000	3480000	3520000	2680000	2410000	3340000	1600000	1890000	1960000	2020000	1940000	2430000	12850000	8430000	5450000	6390000	7.1089	6.92583	6.7364	6.8055	4283330	2810000	1816670	2130000	0.316791	0.170262	0.105069	0.123413	31.6791	17.0262	10.5069	12.3413	3	3	3	3
P01344	IGF2	Insulin-like growth factor II	301745	285637	252546	432766	147928	181882	338794	321647	204142	155225	359391		839928	762576	864583	514616	5.92424	5.88228	5.93681	5.71148	279976	254192	288194	257308	0.0895908	0.612052	0.254324	0.561068	8.95908	61.2052	25.4324	56.1068	3	3	3	2
P01591	JCHAIN	Immunoglobulin J chain	188313	905892		359524					371187			9270000	1094200	359524	371187	9270000	6.0391	5.55573	5.56959	6.96708	547102	359524	371187	9270000	0.92744				92.744				2	1	1	1
P01833	PIGR	Polymeric immunoglobulin receptor	960654	918580	955392	408287	852672	673694	183101	794882	834519	965119	693865	1160000	2834630	1934650	1812500	2818980	6.4525	6.2866	6.25828	6.45009	944875	644884	604167	939661	0.0242613	0.346712	0.604456	0.249141	2.42613	34.6712	60.4456	24.9141	3	3	3	3
P01834	IGKC	Immunoglobulin kappa constant	1130000	1250000	305319	529188	363737	483931	314089	355766	575969	258356	134526	8470000	2685320	1376860	1245820	8862880	6.429	6.13889	6.09546	6.94757	895106	458952	415275	2954290	0.574549	0.18631	0.338853	1.61702	57.4549	18.631	33.8853	161.702	3	3	3	3
P01857	IGHG1	Immunoglobulin heavy constant gamma 1	3840000	2540000	865236	671860	1960000	1400000	974344	1360000	1010000	837136	523236	8980000	7245240	4031860	3344340	10340400	6.86005	6.60551	6.52431	7.01454	2415080	1343950	1114780	3446790	0.6175	0.480594	0.19117	1.391	61.75	48.0594	19.117	139.1	3	3	3	3
P01859	IGHG2	Immunoglobulin heavy constant gamma 2	524545			354767	974922					189793		2430000	524545	1329690	0	2619790	5.71978	6.12375		6.41827	524545	664844		1309900		0.659576		1.20931		65.9576		120.931	1	2	0	2
P01871	IGHM	Immunoglobulin heavy constant mu									98699.5			2600000	0	0	98699.5	2600000			4.99431	6.41497			98699.5	2600000									0	0	1	1
P01876	IGHA1	Immunoglobulin heavy constant alpha 1	1360000	5000000	386603	1570000	646570	1530000	919756	862453	2550000	211916		44700000	6746600	3746570	4332210	44911900	6.82908	6.57363	6.63671	7.65236	2248870	1248860	1444070	22456000	1.08132	0.417965	0.663536	1.40087	108.132	41.7965	66.3536	140.087	3	3	3	2
P01889	HLA-B	HLA class I histocompatibility antigen, B alpha chain	662804	570500	708855	793445	621883	578650	706054	735385	535142	527988	552226	908170	1942160	1993980	1976580	1988380	6.28829	6.29972	6.29591	6.2985	647386	664659	658860	662795	0.108829	0.170925	0.164135	0.321135	10.8829	17.0925	16.4135	32.1135	3	3	3	3
P01889	HLA-A	HLA class I histocompatibility antigen, B alpha chain	3500000	2450000	2550000	2940000	2900000	2590000	2180000	2630000	1830000	2870000	2450000	2480000	8500000	8430000	6640000	7800000	6.92942	6.92583	6.82217	6.89209	2833330	2810000	2213330	2600000	0.204533	0.0681752	0.181193	0.0901183	20.4533	6.81752	18.1193	9.01183	3	3	3	3
P01889	HLA-A	HLA class I histocompatibility antigen, B alpha chain	2280000	1580000	2130000	2300000	2000000	1660000	1610000	1360000	799886	1660000	1790000	1840000	5990000	5960000	3769890	5290000	6.77743	6.77525	6.57633	6.72346	1996670	1986670	1256630	1763330	0.184586	0.161179	0.330115	0.0526932	18.4586	16.1179	33.0115	5.26932	3	3	3	3
P01889	HLA-B	HLA class I histocompatibility antigen, B alpha chain	1200000	1380000	1060000	450751	1220000	1110000	1080000	1230000	681928	1060000	1150000	1430000	3640000	2780750	2991930	3640000	6.5611	6.44416	6.47595	6.5611	1213330	926917	997309	1213330	0.132211	0.448825	0.284003	0.159032	13.2211	44.8825	28.4003	15.9032	3	3	3	3
P02144	MB	Myoglobin	43600000	23600000	28500000	23300000	30200000	36800000	21000000	26400000	22300000	22200000	27400000	24600000	95700000	90300000	69700000	74200000	7.98091	7.95569	7.84323	7.8704	31900000	30100000	23233300	24733300	0.326787	0.224271	0.121308	0.105225	32.6787	22.4271	12.1308	10.5225	3	3	3	3
P02452	COL1A1	Collagen alpha-1(I) chain	7930000	9980000	8470000	10200000	7950000	8510000	8220000	8110000	7890000	9460000	9080000	7360000	26380000	26660000	24220000	25900000	7.42127	7.42586	7.38417	7.4133	8793330	8886670	8073330	8633330	0.120837	0.131809	0.0208127	0.129612	12.0837	13.1809	2.08127	12.9612	3	3	3	3
P02458	COL2A1	Collagen alpha-1(II) chain	1330000	2230000	1720000	2020000	1840000	2190000	2360000	2670000	2230000	2300000	2650000	2170000	5280000	6050000	7260000	7120000	6.72263	6.78176	6.86094	6.85248	1760000	2016670	2420000	2373330	0.256438	0.0867887	0.0934104	0.104604	25.6438	8.67887	9.34104	10.4604	3	3	3	3
P02461	COL3A1	Collagen alpha-1(III) chain	1800000	1590000	1600000	1630000	1570000	1800000	1540000	1540000	1510000	1470000	1780000	1400000	4990000	5000000	4590000	4650000	6.6981	6.69897	6.66181	6.66745	1663330	1666670	1530000	1550000	0.0712199	0.0715821	0.0113206	0.130476	7.12199	7.15821	1.13206	13.0476	3	3	3	3
P02462	COL4A1	Collagen alpha-1(IV) chain	14100000	16800000	24900000	23700000	25500000	18400000	27300000	29200000	24400000	24000000	30000000	28200000	55800000	67600000	80900000	82200000	7.74663	7.82995	7.90795	7.91487	18600000	22533300	26966700	27400000	0.302177	0.163801	0.0896403	0.112371	30.2177	16.3801	8.96403	11.2371	3	3	3	3
P02462	COL4A1	Collagen alpha-1(IV) chain	8720000	6190000	15700000	35100000	28900000	22800000	19800000	30700000	33900000	5940000	12000000	23900000	30610000	86800000	84400000	41840000	7.48586	7.93852	7.92634	7.62159	10203300	28933300	28133300	13946700	0.482731	0.21256	0.262753	0.65513	48.2731	21.256	26.2753	65.513	3	3	3	3
P02511	CRYAB	Alpha-crystallin B chain	107000000	102000000	140000000	112000000	131000000	135000000	117000000	106000000	111000000	101000000	125000000	139000000	349000000	378000000	334000000	365000000	8.54283	8.57749	8.52375	8.56229	116333000	126000000	111333000	121667000	0.177489	0.0975254	0.0494692	0.157957	17.7489	9.75254	4.94692	15.7957	3	3	3	3
P02533	KRT14	Keratin, type I cytoskeletal 14	15800000	21600000	7570000	16100000	11100000	33300000	11600000	17900000	13000000	11500000	26500000	15100000	44970000	60500000	42500000	53100000	7.65292	7.78176	7.62839	7.72509	14990000	20166700	14166700	17700000	0.470313	0.577454	0.233511	0.442413	47.0313	57.7454	23.3511	44.2413	3	3	3	3
P02533	KRT10	Keratin, type I cytoskeletal 14	2440000	5050000		4730000	3660000	4730000				3290000	1740000	4290000	7490000	13120000	0	9320000	6.87448	7.11793		6.96942	3745000	4373330		3106670	0.492803	0.141257		0.413578	49.2803	14.1257		41.3578	2	3	0	3
P02533	KRT14	Keratin, type I cytoskeletal 14	2330000	2860000	2330000	2510000	2670000	4790000	2310000	2880000	2490000	2250000	3790000	1880000	7520000	9970000	7680000	7920000	6.87622	6.9987	6.88536	6.89873	2506670	3323330	2560000	2640000	0.122073	0.382955	0.113819	0.383699	12.2073	38.2955	11.3819	38.3699	3	3	3	3
P02533	KRT10	Keratin, type I cytoskeletal 14			5570000	15400000	20700000	13600000	19900000	4600000	22400000	1470000	1030000	6680000	5570000	49700000	46900000	9180000	6.74586	7.69636	7.67117	6.96284	5570000	16566700	15633300	3060000		0.222796	0.616411	1.02703		22.2796	61.6411	102.703	1	3	3	3
P02533	KRT10	Keratin, type I cytoskeletal 14	858488	865973	255280	1400000	564568	974680	573717	635797	811239		409471	906836	1979740	2939250	2020750	1316310	6.29661	6.46824	6.30551	6.11936	659914	979749	673584	658154	0.531044	0.426373	0.182883	0.534359	53.1044	42.6373	18.2883	53.4359	3	3	3	2
P02533	KRT13	Keratin, type I cytoskeletal 14	3080000	8710000	2850000	2860000	2490000	9750000	2100000	2560000	3590000	1730000	1940000	2020000	14640000	15100000	8250000	5690000	7.16554	7.17898	6.91645	6.75511	4880000	5033330	2750000	1896670	0.680096	0.812372	0.277438	0.0789689	68.0096	81.2372	27.7438	7.89689	3	3	3	3
P02533	KRT14	Keratin, type I cytoskeletal 14	40200000	54800000	40700000	39600000	33800000	89900000	42800000	78500000	51900000	41100000	113000000	54600000	135700000	163300000	173200000	208700000	8.13258	8.21299	8.23855	8.31952	45233300	54433300	57733300	69566700	0.183244	0.566778	0.321324	0.549332	18.3244	56.6778	32.1324	54.9332	3	3	3	3
P02533	KRT14	Keratin, type I cytoskeletal 14	10800000	14800000	10300000	11700000	9690000	20200000	12200000	17700000	13700000	11300000	22500000	13600000	35900000	41590000	43600000	47400000	7.55509	7.61899	7.63949	7.67578	11966700	13863300	14533300	15800000	0.206109	0.402427	0.195628	0.374382	20.6109	40.2427	19.5628	37.4382	3	3	3	3
P02533	KRT14	Keratin, type I cytoskeletal 14	12900000	19800000	8260000	12200000	10700000	34200000	11000000	17700000	12800000	12700000	29300000	12900000	40960000	57100000	41500000	54900000	7.61236	7.75664	7.61805	7.73957	13653300	19033300	13833300	18300000	0.4253	0.691214	0.25066	0.52059	42.53	69.1214	25.066	52.059	3	3	3	3
P02533	KRT10	Keratin, type I cytoskeletal 14		1180000		430434	11500000	5280000	424597		776469	490884	1220000	768156	1180000	17210400	1201070	2479040	6.07188	7.23579	6.07957	6.39428	1180000	5736810	600533	826347		0.967245	0.414317	0.445364		96.7245	41.4317	44.5364	1	3	2	3
P02533	KRT10	Keratin, type I cytoskeletal 14	11300000	29000000	55900000	166000000	121000000	227000000	75600000	68700000	142000000	12400000	1290000	73500000	96200000	514000000	286300000	87190000	7.98318	8.71096	8.45682	7.94047	32066700	171333000	95433300	29063300	0.700341	0.310511	0.42412	1.33784	70.0341	31.0511	42.412	133.784	3	3	3	3
P02533	KRT13	Keratin, type I cytoskeletal 14	10500000	19400000	5690000	10400000	7920000	33000000	8540000	8250000	6780000	7960000	14000000	8400000	35590000	51320000	23570000	30360000	7.55133	7.71029	7.37236	7.4823	11863300	17106700	7856670	10120000	0.586339	0.807859	0.120105	0.332744	58.6339	80.7859	12.0105	33.2744	3	3	3	3
P02533	KRT13	Keratin, type I cytoskeletal 14	11200000	21200000	7100000	11300000	8390000	30600000	10700000	12700000	13000000	10100000	20800000	12500000	39500000	50290000	36400000	43400000	7.5966	7.70148	7.5611	7.63749	13166700	16763300	12133300	14466700	0.550847	0.720079	0.103049	0.388104	55.0847	72.0079	10.3049	38.8104	3	3	3	3
P02533	KRT14	Keratin, type I cytoskeletal 14	371057	533844	415297	302036	263854	376278	112368	281897			735507	773847	1320200	942168	394265	1509350	6.12064	5.97413	5.59579	6.17879	440066	314056	197132	754677	0.191273	0.18203	0.608094	0.0359233	19.1273	18.203	60.8094	3.59233	3	3	2	2
P02533	KRT14	Keratin, type I cytoskeletal 14	3770000	5180000	1890000	3840000	3000000	9260000	3970000	4600000	3580000	3090000	6950000	3990000	10840000	16100000	12150000	14030000	7.03503	7.20683	7.08458	7.14706	3613330	5366670	4050000	4676670	0.456804	0.633127	0.127083	0.431833	45.6804	63.3127	12.7083	43.1833	3	3	3	3
P02538	KRT6A	Keratin, type II cytoskeletal 6A	5140000	7650000	3220000	4470000	4930000	12300000	4810000	5790000	4020000	3970000	11800000	4060000	16010000	21700000	14620000	19830000	7.20439	7.33646	7.16495	7.29732	5336670	7233330	4873330	6610000	0.416278	0.60745	0.181949	0.680015	41.6278	60.745	18.1949	68.0015	3	3	3	3
P02538	KRT6A	Keratin, type II cytoskeletal 6A	392970	448386		112961	148900	731301					79840.4		841356	993162	0	79840.4	5.92498	5.99702		4.90222	420678	331054		79840.4	0.0931473	1.04844			9.31473	104.844			2	3	0	1
P02538	KRT1	Keratin, type II cytoskeletal 6A	86350.3	170614	60925.2	138522	91218.2	170718	69833.8	87717.4	135810			79339.6	317889	400458	293361	79339.6	5.50228	5.60256	5.4674	4.89949	105963	133486	97787.1	79339.6	0.541833	0.29957	0.348935		54.1833	29.957	34.8935		3	3	3	1
P02538	KRT1	Keratin, type II cytoskeletal 6A	32034.7	70072	51451.9	195266	94652.5	212573	110599	123468	160361		40841.4	91006	153559	502492	394428	131847	5.18628	5.70113	5.59597	5.12007	51186.2	167497	131476	65923.7	0.371585	0.380162	0.196457	0.538073	37.1585	38.0162	19.6457	53.8073	3	3	3	2
P02538	GFAP	Keratin, type II cytoskeletal 6A	176771	285492	315847	309221	210558	333732	224297	332467	278660	176110	144409	214688	778110	853511	835424	535207	5.89104	5.93121	5.92191	5.72852	259370	284504	278475	178402	0.281934	0.229174	0.19422	0.197282	28.1934	22.9174	19.422	19.7282	3	3	3	3
P02538	KRT2	Keratin, type II cytoskeletal 6A	49900000	64600000	33700000	67700000	47600000	99500000	44500000	46100000	53500000	38100000	52000000	51700000	148200000	214800000	144100000	141800000	8.17085	8.33203	8.15866	8.15168	49400000	71600000	48033300	47266700	0.312876	0.365487	0.0999595	0.167983	31.2876	36.5487	9.99595	16.7983	3	3	3	3
P02538	KRT2	Keratin, type II cytoskeletal 6A	159154	212348	81788.8	264865	150229	309748	111739	170667	213332	61980.8	171589	288999	453291	724842	495738	522569	5.65638	5.86024	5.69525	5.71814	151097	241614	165246	174190	0.434499	0.340469	0.308709	0.651769	43.4499	34.0469	30.8709	65.1769	3	3	3	3
P02538	KRT6A	Keratin, type II cytoskeletal 6A	16700000	18800000	14400000	17700000	18400000	32500000	17100000	16700000	17500000	17800000	22200000	17100000	49900000	68600000	51300000	57100000	7.6981	7.83632	7.71012	7.75664	16633300	22866700	17100000	19033300	0.13231	0.365163	0.0233918	0.145253	13.231	36.5163	2.33918	14.5253	3	3	3	3
P02538	KRT2	Keratin, type II cytoskeletal 6A	7340000	1910000	2320000		4670000	7030000	998084	3550000	6740000	4510000	8140000	4020000	11570000	11700000	11288100	16670000	7.06333	7.06819	7.05262	7.22194	3856670	5850000	3762690	5556670	0.783996	0.28526	0.764575	0.405028	78.3996	28.526	76.4575	40.5028	3	2	3	3
P02538	KRT3	Keratin, type II cytoskeletal 6A	6220000	10500000	5140000	4820000	5880000	13900000	11600000	8540000	7060000	7310000	25000000	10200000	21860000	24600000	27200000	42510000	7.33965	7.39094	7.43457	7.62849	7286670	8200000	9066670	14170000	0.389031	0.605453	0.255372	0.669705	38.9031	60.5453	25.5372	66.9705	3	3	3	3
P02538	KRT2	Keratin, type II cytoskeletal 6A	215426	468956	46000.8	422663		202873		179024	167340			40313.5	730383	625536	346364	40313.5	5.86355	5.79625	5.53953	4.60545	243461	312768	173182	40313.5	0.874336	0.496902	0.0477061		87.4336	49.6902	4.77061		3	2	2	1
P02538	KRT2	Keratin, type II cytoskeletal 6A	54600000	964323	25700000	3980000	47700000	101000000	35900000	37900000	47900000	29900000	39100000	53300000	81264300	152680000	121700000	122300000	7.9099	8.18378	8.08529	8.08743	27088100	50893300	40566700	40766700	0.991017	0.954718	0.158482	0.289175	99.1017	95.4718	15.8482	28.9175	3	3	3	3
P02538	KRT5	Keratin, type II cytoskeletal 6A	6490000	6460000	3920000	4330000	5380000	17700000	4570000	6160000	6440000	4040000	9010000	4890000	16870000	27410000	17170000	17940000	7.22712	7.43791	7.23477	7.25382	5623330	9136670	5723330	5980000	0.262337	0.813713	0.176222	0.444524	26.2337	81.3713	17.6222	44.4524	3	3	3	3
P02538	KRT5	Keratin, type II cytoskeletal 6A	567942	994117	1500000	2310000	2670000	5640000	1870000	2610000	3050000	746154	394488	1530000	3062060	10620000	7530000	2670640	6.48601	7.02612	6.87679	6.42662	1020690	3540000	2510000	890214	0.45714	0.516254	0.237579	0.652991	45.714	51.6254	23.7579	65.2991	3	3	3	3
P02538	KRT2	Keratin, type II cytoskeletal 6A	3510000	12100000	9810000	29900000	30300000	44600000	12900000	13600000	23000000	4230000		18600000	25420000	104800000	49500000	22830000	7.40518	8.02036	7.69461	7.35851	8473330	34933300	16500000	11415000	0.524972	0.239713	0.34182	0.890155	52.4972	23.9713	34.182	89.0155	3	3	3	2
P02538	KRT6A	Keratin, type II cytoskeletal 6A	14900000	22800000	11700000	12100000	15500000	53500000	16400000	18600000	13900000	12800000	27300000	12100000	49400000	81100000	48900000	52200000	7.69373	7.90902	7.68931	7.71767	16466700	27033300	16300000	17400000	0.34697	0.850201	0.14427	0.493149	34.697	85.0201	14.427	49.3149	3	3	3	3
P02538	KRT5	Keratin, type II cytoskeletal 6A	13400000	15200000	9140000	13300000	9710000	26200000	14100000	17800000	15000000	8120000	23600000	14300000	37740000	49210000	46900000	46020000	7.5768	7.69205	7.67117	7.66295	12580000	16403300	15633300	15340000	0.247385	0.528671	0.123428	0.507968	24.7385	52.8671	12.3428	50.7968	3	3	3	3
P02538	KRT6A	Keratin, type II cytoskeletal 6A	9030000	16700000	7500000	9430000	11100000	41000000	9950000	12000000	8360000	11000000	20700000	9480000	33230000	61530000	30310000	41180000	7.52153	7.78909	7.48159	7.61469	11076700	20510000	10103300	13726700	0.44505	0.866138	0.180617	0.443423	44.505	86.6138	18.0617	44.3423	3	3	3	3
P02545	LMNA	Prelamin-A/C	73900000	74000000	82900000	85700000	85900000	82600000	72700000	77600000	73500000	86200000	92300000	89500000	230800000	254200000	223800000	268000000	8.36324	8.40518	8.34986	8.42813	76933300	84733300	74600000	89333300	0.0671689	0.0218359	0.0352371	0.03418	6.71689	2.18359	3.52371	3.418	3	3	3	3
P02545	LMNA	Prelamin-A/C	339441	450001	604789	637244	645554	405379	352218	479662	496595	450365	178626	220896	1394230	1688180	1328480	849887	6.14433	6.22742	6.12336	5.92936	464744	562726	442825	283296	0.286797	0.242266	0.178227	0.516145	28.6797	24.2266	17.8227	51.6145	3	3	3	3
Q9UGM3	DMBT1	Deleted in maligt brain tumors 1 protein		133328										2040000	133328	0	0	2040000	5.12492			6.30963	133328			2040000									1	0	0	1
P02649	APOE	Apolipoprotein E	58500000	34500000	33200000	32300000	41500000	36100000	34400000	37400000	34200000	38000000	44200000	44900000	126200000	109900000	106000000	127100000	8.10106	8.041	8.02531	8.10415	42066700	36633300	35333300	42366700	0.338665	0.1262	0.0507333	0.0896414	33.8665	12.62	5.07333	8.96414	3	3	3	3
P02656	APOC3	Apolipoprotein C-III	577326	648283	835732	1080000	805594	984657	1140000	1530000	1520000	851831	1030000	1140000	2061340	2870250	4190000	3021830	6.31415	6.45792	6.62221	6.48027	687114	956750	1396670	1007280	0.194302	0.145613	0.159191	0.144372	19.4302	14.5613	15.9191	14.4372	3	3	3	3
P02671	FGA	Fibrinogen alpha chain	41500000	9900000	20200000	5610000	28900000	23800000	16900000	27700000	34000000	30400000	46900000	30300000	71600000	58310000	78600000	107600000	7.85491	7.76574	7.89542	8.03181	23866700	19436700	26200000	35866700	0.675249	0.629879	0.330081	0.266411	67.5249	62.9879	33.0081	26.6411	3	3	3	3
P02675	FGB	Fibrinogen beta chain	146000000	63700000	52700000	51500000	83000000	62400000	54200000	73900000	64600000	79800000	82000000	81600000	262400000	196900000	192700000	243400000	8.41896	8.29425	8.28488	8.38632	87466700	65633300	64233300	81133300	0.582952	0.243733	0.153427	0.014444	58.2952	24.3733	15.3427	1.4444	3	3	3	3
P02679	FGG	Fibrinogen gamma chain	132000000	46400000	42100000	47900000	65000000	53800000	36700000	66800000	55000000	66000000	67900000	77300000	220500000	166700000	158500000	211200000	8.34341	8.22194	8.20003	8.32469	73500000	55566700	52833300	70400000	0.689906	0.156313	0.287063	0.0859463	68.9906	15.6313	28.7063	8.59463	3	3	3	3
P42892	ECE1	Endothelin-converting enzyme 1	5430000	5090000	5640000	5010000	6200000	5760000	5320000	5500000	5010000	6240000	5740000	6000000	16160000	16970000	15830000	17980000	7.20844	7.22968	7.19948	7.25479	5386670	5656670	5276670	5993330	0.0515251	0.106369	0.0469724	0.0417241	5.15251	10.6369	4.69724	4.17241	3	3	3	3
P02743	APCS	Serum amyloid P-component	969394	333156	200435			127600					69080.3		1502980	127600	0	69080.3	6.17695	5.10585		4.83935	500995	127600		69080.3	0.820443				82.0443				3	1	0	1
P02748	C9	Complement component C9	1210000		458581		733852	1070000	780020	986724	828159	877424	774254	938999	1668580	1803850	2594900	2590680	6.22235	6.2562	6.41412	6.41341	834290	901926	864968	863559	0.636869	0.263539	0.125041	0.0963953	63.6869	26.3539	12.5041	9.63953	2	2	3	3
P02749	APOH	Beta-2-glycoprotein 1	6910000	3370000	4030000	4240000	5940000	11700000	8170000	10600000	8170000	7130000	7910000	6270000	14310000	21880000	26940000	21310000	7.15564	7.34005	7.4304	7.32858	4770000	7293330	8980000	7103330	0.394643	0.536079	0.156232	0.115485	39.4643	53.6079	15.6232	11.5485	3	3	3	3
Q14240	EIF4A2	Eukaryotic initiation factor 4A-II	14800000	13800000	13300000	12600000	13700000	13400000	11700000	12400000	11000000	12700000	12800000	12300000	41900000	39700000	35100000	37800000	7.62221	7.59879	7.54531	7.57749	13966700	13233300	11700000	12600000	0.0546847	0.0429691	0.0598291	0.020998	5.46847	4.29691	5.98291	2.0998	3	3	3	3
P02753	RBP4	Retinol-binding protein 4	4610000	72454.3	2130000	1370000	4030000	6680000	4170000	6210000	5100000	4240000	4320000	4570000	6812450	12080000	15480000	13130000	6.8333	7.08207	7.18977	7.11826	2270820	4026670	5160000	4376670	1.00054	0.659355	0.197931	0.0393321	100.054	65.9355	19.7931	3.93321	3	3	3	3
P55010	EIF5	Eukaryotic translation initiation factor 5	4480000	5580000	4180000	4310000	4200000	4540000	4610000	5300000	4970000	4920000	4560000	4740000	14240000	13050000	14880000	14220000	7.15351	7.11561	7.1726	7.1529	4746670	4350000	4960000	4740000	0.15529	0.0398836	0.0695784	0.0379747	15.529	3.98836	6.95784	3.79747	3	3	3	3
P00734	F2	Prothrombin	17600000	7450000	5960000	9090000	10100000	11700000	6900000	16300000	11500000	10500000	9930000	10500000	31010000	30890000	34700000	30930000	7.4915	7.48982	7.54033	7.49038	10336700	10296700	11566700	10310000	0.612789	0.127815	0.406371	0.0319195	61.2789	12.7815	40.6371	3.19195	3	3	3	3
Q9Y285	FARSA	Phenylalanine--tRNA ligase alpha subunit	10900000	10700000	11400000	10200000	10800000	11000000	10500000	10600000	10200000	10600000	10600000	10400000	33000000	32000000	31300000	31600000	7.51851	7.50515	7.49554	7.49969	11000000	10666700	10433300	10533300	0.0327777	0.0390312	0.0199521	0.0109623	3.27777	3.90312	1.99521	1.09623	3	3	3	3
B1AHL2	FBLN1	Fibulin-1	261653	466967	403653	596673	320114	592839	346236	320686	234283	501161	869239	440106	1132270	1509630	901205	1810510	6.05395	6.17887	5.95482	6.2578	377424	503209	300402	603502	0.278572	0.31513	0.195299	0.384673	27.8572	31.513	19.5299	38.4673	3	3	3	3
P02786	TFRC	Transferrin receptor protein 1	11400000	10200000	13900000	12800000	14500000	13800000	13200000	12800000	12800000	14400000	15700000	16100000	35500000	41100000	38800000	46200000	7.55023	7.61384	7.58883	7.66464	11833300	13700000	12933300	15400000	0.159522	0.062365	0.0178562	0.0577155	15.9522	6.2365	1.78562	5.77155	3	3	3	3
P23142	FBLN1	Fibulin-1	20000000	10800000	9470000	11800000	14800000	16400000	8290000	14100000	11800000	13100000	13200000	11900000	40270000	43000000	34190000	38200000	7.60498	7.63347	7.5339	7.58206	13423300	14333300	11396700	12733300	0.427185	0.162924	0.256735	0.0568129	42.7185	16.2924	25.6735	5.68129	3	3	3	3
Q96ME1	FBXL18	F-box/LRR-repeat protein 18	529545	539144	624036	479494	673199	681806	525990	661241	612903	667661	646440	568353	1692720	1834500	1800130	1882450	6.22859	6.26352	6.2553	6.27472	564242	611500	600045	627485	0.0921686	0.187083	0.114218	0.0833442	9.21686	18.7083	11.4218	8.33442	3	3	3	3
P02790	HPX	Hemopexin	628456	344336		90770.6		359524			431825	194444		610963	972792	450295	431825	805407	5.98802	5.6535	5.63531	5.90602	486396	225147	431825	402704	0.413044	0.844058		0.731365	41.3044	84.4058		73.1365	2	2	1	2
P02792	FTL	Ferritin light chain	4600000	2920000	5100000	2000000	4820000	5110000	3500000	4770000	6950000	3960000	4410000	5380000	12620000	11930000	15220000	13750000	7.10106	7.07664	7.18241	7.1383	4206670	3976670	5073330	4583330	0.271471	0.432013	0.343933	0.158333	27.1471	43.2013	34.3933	15.8333	3	3	3	3
P02794	FTH1	Ferritin heavy chain	3540000	3820000	3090000	3750000	3430000	3500000	3860000	4290000	4540000	3080000	3180000	3960000	10450000	10680000	12690000	10220000	7.01912	7.02857	7.10346	7.00945	3483330	3560000	4230000	3406670	0.105728	0.0472545	0.0813115	0.141429	10.5728	4.72545	8.13115	14.1429	3	3	3	3
P02810	PRH2	Salivary acidic proline-rich phosphoprotein 1/2	28807.2	96341.4	46397	241225	13955.2	230465	407545	287952	76079.5			83208.5	171546	485645	771576	83208.5	5.23438	5.68632	5.88738	4.92017	57181.9	161882	257192	83208.5	0.612694	0.792066	0.652664		61.2694	79.2066	65.2664		3	3	3	1
P03886	MT-ND1	NADH-ubiquinone oxidoreductase chain 1	6410000	6340000	6670000	10200000	6450000	7440000	7240000	7500000	6380000	7560000	7280000	6160000	19420000	24090000	21120000	21000000	7.28825	7.38184	7.32469	7.32222	6473330	8030000	7040000	7000000	0.0268606	0.242014	0.0832634	0.10583	2.68606	24.2014	8.32634	10.583	3	3	3	3
P03891	MT-ND2	NADH-ubiquinone oxidoreductase chain 2	3060000	440203	2810000		3130000	2920000	1690000	2620000	2620000	3250000	2580000	3090000	6310200	6050000	6930000	8920000	6.80004	6.78176	6.84073	6.95036	2103400	3025000	2310000	2973330	0.687356	0.0490884	0.23244	0.117681	68.7356	4.90884	23.244	11.7681	3	2	3	3
P03897	MT-ND3	NADH-ubiquinone oxidoreductase chain 3	1020000	1200000	1050000	2140000	918686	1050000	560945	1170000	1050000	1360000	364579	451238	3270000	4108690	2780940	2175820	6.51455	6.6137	6.44419	6.33762	1090000	1369560	926982	725272	0.0884739	0.48953	0.348039	0.76026	8.84739	48.953	34.8039	76.026	3	3	3	3
P03905	MT-ND4	NADH-ubiquinone oxidoreductase chain 4	2170000	1350000	2100000	1330000	2920000	2250000	3430000	2190000	1890000	2130000	1830000	2080000	5620000	6500000	7510000	6040000	6.74974	6.81291	6.87564	6.78104	1873330	2166670	2503330	2013330	0.242653	0.368432	0.326131	0.0798315	24.2653	36.8432	32.6131	7.98315	3	3	3	3
P03915	MT-ND5	NADH-ubiquinone oxidoreductase chain 5	2870000	2190000	3600000	3790000	3830000	3520000	3420000	3220000	3430000	3480000	2650000	3610000	8660000	11140000	10070000	9740000	6.93752	7.04689	7.00303	6.98856	2886670	3713330	3356670	3246670	0.244278	0.0454098	0.0352917	0.160411	24.4278	4.54098	3.52917	16.0411	3	3	3	3
P03956	MMP1	Interstitial collagenase	366241	255149	266945	406840	496834	323548	236673	261803	216816	249465	202432	110212	888335	1227220	715292	562109	5.94858	6.08892	5.85448	5.74982	296112	409074	238431	187370	0.206069	0.211856	0.0945556	0.378065	20.6069	21.1856	9.45556	37.8065	3	3	3	3
P04004	VTN	Vitronectin	171000000	53500000	65800000	71500000	99900000	82800000	84400000	96300000	82800000	88400000	104000000	114000000	290300000	254200000	263500000	306400000	8.46285	8.40518	8.42078	8.48629	96766700	84733300	87833300	102133000	0.667394	0.168745	0.0839757	0.126322	66.7394	16.8745	8.39757	12.6322	3	3	3	3
P04040	CAT	Catalase	1820000	2410000	939878	1950000	2050000	2540000	1100000	955665	1440000	1650000	1300000	1370000	5169880	6540000	3495660	4320000	6.71348	6.81558	6.54353	6.63548	1723290	2180000	1165220	1440000	0.429304	0.144841	0.213408	0.128613	42.9304	14.4841	21.3408	12.8613	3	3	3	3
P04049	RAF1	RAF proto-oncogene serine/threonine-protein kinase	201699	129362	491715	533424	448953	284446	309250	136955	359898		232620	394487	822776	1266820	806103	627107	5.91528	6.10271	5.90639	5.79734	274259	422274	268701	313554	0.69921	0.29984	0.434952	0.365033	69.921	29.984	43.4952	36.5033	3	3	3	2
P04049	ARAF	RAF proto-oncogene serine/threonine-protein kinase	1420000	997058	996923	828146	953845	1010000	865410	1010000	1260000	905932	1240000	736705	3413980	2791990	3135410	2882640	6.53326	6.44591	6.49629	6.45979	1137990	930664	1045140	960879	0.21461	0.100054	0.191006	0.266534	21.461	10.0054	19.1006	26.6534	3	3	3	3
P04062	GBA1	Lysosomal acid glucosylceramidase	5820000	5150000	4460000	5750000	5360000	5760000	5080000	4740000	4520000	5200000	5010000	5820000	15430000	16870000	14340000	16030000	7.18837	7.22712	7.15655	7.20493	5143330	5623330	4780000	5343330	0.132215	0.0405646	0.059024	0.0792756	13.2215	4.05646	5.9024	7.92756	3	3	3	3
P04066	FUCA1	Tissue alpha-L-fucosidase	2230000	935003	2250000	2070000	2760000	2530000	1820000	1580000	1680000	1890000	2340000	2030000	5415000	7360000	5080000	6260000	6.7336	6.86688	6.70586	6.79657	1805000	2453330	1693330	2086670	0.417455	0.143205	0.0711935	0.110362	41.7455	14.3205	7.11935	11.0362	3	3	3	3
P04075	ALDOA	Fructose-bisphosphate aldolase A	457000000	336000000	407000000	432000000	463000000	456000000	292000000	377000000	358000000	368000000	390000000	380000000	1200000000	1351000000	1027000000	1138000000	9.07918	9.13066	9.01157	9.05614	400000000	450333000	342333000	379333000	0.152007	0.0361029	0.130321	0.0290382	15.2007	3.61029	13.0321	2.90382	3	3	3	3
P04075	ALDOA	Fructose-bisphosphate aldolase A	57400000	70800000	378000000	395000000	427000000	451000000	332000000	280000000	329000000	57200000	5740000	345000000	506200000	1273000000	941000000	407940000	8.70432	9.10483	8.97359	8.6106	168733000	424333000	313667000	135980000	1.0748	0.0662099	0.0930757	1.34458	107.48	6.62099	9.30757	134.458	3	3	3	3
P04075	ALDOA	Fructose-bisphosphate aldolase A	64000000	18100000	28100000	9400000	33800000	71300000	8390000	33000000	18800000	45300000	25000000	27500000	110200000	114500000	60190000	97800000	8.04218	8.05881	7.77952	7.99034	36733300	38166700	20063300	32600000	0.657092	0.816948	0.615727	0.33955	65.7092	81.6948	61.5727	33.955	3	3	3	3
P04080	CSTB	Cystatin-B	6360000	4350000	6440000	5150000	5960000	6190000	4060000	5940000	5000000	4390000	5600000	5280000	17150000	17300000	15000000	15270000	7.23426	7.23805	7.17609	7.18384	5716670	5766670	5000000	5090000	0.207156	0.0947325	0.188	0.123178	20.7156	9.47325	18.8	12.3178	3	3	3	3
P17948	FLT1	Vascular endothelial growth factor receptor 1	6810000	5430000	9580000	11400000	6420000	6110000	7040000	5950000	6960000	8030000	8070000	6890000	21820000	23930000	19950000	22990000	7.33885	7.37894	7.29994	7.36154	7273330	7976670	6650000	7663330	0.290574	0.372178	0.0913588	0.0874326	29.0574	37.2178	9.13588	8.74326	3	3	3	3
P04114	APOB	Apolipoprotein B-100	4230000	2080000	2280000	2620000	3410000	7290000	4470000	5500000	4690000	3640000	3720000	3490000	8590000	13320000	14660000	10850000	6.93399	7.1245	7.16613	7.03543	2863330	4440000	4886670	3616670	0.414826	0.562968	0.111003	0.0322844	41.4826	56.2968	11.1003	3.22844	3	3	3	3
P04156	PRNP	Major prion protein	769956	712883	345356	765665	294182	603765	273147	678244	392418	246333			1828200	1663610	1343810	246333	6.26202	6.22105	6.12834	5.39152	609398	554537	447936	246333	0.378145	0.432009	0.464747		37.8145	43.2009	46.4747		3	3	3	1
P02751	FN1	Fibronectin	47400000	68100000	76200000	75400000	66300000	56900000	57700000	59500000	69200000	72500000	65500000	62700000	191700000	198600000	186400000	200700000	8.28262	8.29798	8.27045	8.30255	63900000	66200000	62133300	66900000	0.23243	0.139734	0.0995558	0.0754525	23.243	13.9734	9.95558	7.54525	3	3	3	3
P04181	OAT	Ornithine aminotransferase, mitochondrial	2350000	3900000	2540000	2410000	2210000	2640000	4940000	5130000	4750000	3870000	3050000	2610000	8790000	7260000	14820000	9530000	6.94399	6.86094	7.17085	6.97909	2930000	2420000	4940000	3176670	0.288532	0.088915	0.0384615	0.201305	28.8532	8.8915	3.84615	20.1305	3	3	3	3
P04216	THY1	Thy-1 membrane glycoprotein	1790000	1620000	2560000	2350000	2720000	2320000	2480000	2020000	2290000	2580000	3150000	2440000	5970000	7390000	6790000	8170000	6.77597	6.86864	6.83187	6.91222	1990000	2463330	2263330	2723330	0.251708	0.0904406	0.102131	0.138094	25.1708	9.04406	10.2131	13.8094	3	3	3	3
P04217	A1BG	Alpha-1B-glycoprotein	9530000	4580000	4120000	6130000	8270000	20900000	12300000	17100000	14100000	8750000	8800000	9540000	18230000	35300000	43500000	27090000	7.26079	7.54777	7.63849	7.43281	6076670	11766700	14500000	9030000	0.49361	0.678335	0.167232	0.04899	49.361	67.8335	16.7232	4.899	3	3	3	3
P04259	KRT6B	Keratin, type II cytoskeletal 6B	2200000	4530000	2910000	1970000	3180000	11100000	4380000	3370000	2620000	2290000	8720000	3150000	9640000	16250000	10370000	14160000	6.98408	7.21085	7.01578	7.15106	3213330	5416670	3456670	4720000	0.371655	0.915499	0.255505	0.739552	37.1655	91.5499	25.5505	73.9552	3	3	3	3
P04259	KRT1	Keratin, type II cytoskeletal 6B	96900000	150000000	46500000	110000000	90800000	203000000	76700000	89900000	101000000	49900000	79500000	76500000	293400000	403800000	267600000	205900000	8.46746	8.60617	8.42749	8.31366	97800000	134600000	89200000	68633300	0.529201	0.445832	0.13638	0.237388	52.9201	44.5832	13.638	23.7388	3	3	3	3
P04259	KRT6B	Keratin, type II cytoskeletal 6B	5260000	8700000	5770000	3580000	5790000	23300000	7500000	5920000	4990000	8520000	17700000	7690000	19730000	32670000	18410000	33910000	7.29513	7.51415	7.26505	7.53033	6576670	10890000	6136670	11303300	0.282279	0.992106	0.206782	0.491466	28.2279	99.2106	20.6782	49.1466	3	3	3	3
P04264	KRT1	Keratin, type II cytoskeletal 1	274000000	424000000	131000000	393000000	292000000	590000000	265000000	264000000	353000000	160000000	219000000	240000000	829000000	1275000000	882000000	619000000	8.91855	9.10551	8.94547	8.79169	276333000	425000000	294000000	206333000	0.530207	0.356601	0.173803	0.201019	53.0207	35.6601	17.3803	20.1019	3	3	3	3
P04264	KRT1	Keratin, type II cytoskeletal 1	244000000	336000000	173000000	328000000	235000000	566000000	272000000	274000000	377000000	154000000	231000000	256000000	753000000	1129000000	923000000	641000000	8.87679	9.05269	8.9652	8.80686	251000000	376333000	307667000	213667000	0.325598	0.453617	0.195188	0.248814	32.5598	45.3617	19.5188	24.8814	3	3	3	3
P04264	KRT1	Keratin, type II cytoskeletal 1	174000000	228000000	73400000	224000000	239000000	419000000	179000000	161000000	153000000	81800000	559000000	325000000	475400000	882000000	493000000	965800000	8.67706	8.94547	8.69285	8.98489	158467000	294000000	164333000	321933000	0.495131	0.369091	0.0810344	0.741193	49.5131	36.9091	8.10344	74.1193	3	3	3	3
P04275	VWF	von Willebrand factor	611044	646882	652859	580979	761225	857264	784814	574658	854613	804073	734340	920435	1910780	2199470	2214080	2458850	6.28121	6.34232	6.34519	6.39073	636928	733156	738028	819616	0.0355061	0.191317	0.19745	0.114707	3.55061	19.1317	19.745	11.4707	3	3	3	3
P04278	SHBG	Sex hormone-binding globulin	879784		328256		513162	622901	528262	528128	491397	427334	437961	636034	1208040	1136060	1547790	1501330	6.08208	6.0554	6.18971	6.17648	604020	568032	515929	500443	0.645656	0.136607	0.041179	0.234883	64.5656	13.6607	4.1179	23.4883	2	2	3	3
P04279	SEMG1	Semenogelin-1	475373	501860	149174	1100000	302901	427927	714767	301100	487047	170317	68894.2	217855	1126410	1830830	1502910	457066	6.0517	6.26265	6.17693	5.65998	375469	610276	500971	152355	0.523144	0.702462	0.413566	0.499407	52.3144	70.2462	41.3566	49.9407	3	3	3	3
P04280	PRB1	Basic salivary proline-rich protein 1		53045.3										245735	53045.3	0	0	245735	4.72465			5.39047	53045.3			245735									1	0	0	1
P04350	TUBB4A	Tubulin beta-4A chain	923113	1160000	661192	1020000	873864	933505	764186	1130000	843573	1100000	1130000	936203	2744300	2827370	2737760	3166200	6.43843	6.45138	6.4374	6.50054	914768	942456	912586	1055400	0.272756	0.0779644	0.210856	0.098837	27.2756	7.79644	21.0856	9.8837	3	3	3	3
P04350	TUBB	Tubulin beta-4A chain	100000000	39400000	188000000	14700000	129000000	135000000	79500000	205000000	209000000	166000000	183000000	88500000	327400000	278700000	493500000	437500000	8.51508	8.44514	8.69329	8.64098	109133000	92900000	164500000	145833000	0.684666	0.729705	0.447655	0.345425	68.4666	72.9705	44.7655	34.5425	3	3	3	3
P04350	TUBB	Tubulin beta-4A chain	150000000	205000000	186000000	163000000	137000000	133000000	172000000	150000000	173000000	188000000	161000000	159000000	541000000	433000000	495000000	508000000	8.7332	8.63649	8.69461	8.70586	180333000	144333000	165000000	169333000	0.154905	0.112857	0.0787879	0.0956498	15.4905	11.2857	7.87879	9.56498	3	3	3	3
P04350	TUBB	Tubulin beta-4A chain	179000000	120000000	213000000	372000000	251000000	247000000	213000000	292000000	305000000	205000000	142000000	198000000	512000000	870000000	810000000	545000000	8.70927	8.93952	8.90849	8.7364	170667000	290000000	270000000	181667000	0.275723	0.244973	0.184406	0.190074	27.5723	24.4973	18.4406	19.0074	3	3	3	3
P04350	TUBB	Tubulin beta-4A chain	715000000	893000000	611000000	580000000	726000000	636000000	733000000	793000000	778000000	827000000	665000000	664000000	2219000000	1942000000	2304000000	2156000000	9.34616	9.28825	9.36248	9.33365	739667000	647333000	768000000	718667000	0.192802	0.113785	0.0406575	0.130548	19.2802	11.3785	4.06575	13.0548	3	3	3	3
P04350	TUBB	Tubulin beta-4A chain	143000000	35600000	113000000	8160000	111000000	97500000	58000000	131000000	141000000	135000000	145000000	91900000	291600000	216660000	330000000	371900000	8.46479	8.33578	8.51851	8.57043	97200000	72220000	110000000	123967000	0.570122	0.77384	0.411909	0.227618	57.0122	77.384	41.1909	22.7618	3	3	3	3
P04350	TUBB	Tubulin beta-4A chain	76100000		72000000		67400000	41400000	2070000	95600000	103000000	82700000	83900000	24700000	148100000	108800000	200670000	191300000	8.17056	8.03663	8.30248	8.28171	74050000	54400000	66890000	63766700	0.0391511	0.337955	0.841046	0.530654	3.91511	33.7955	84.1046	53.0654	2	2	3	3
P04350	TUBB	Tubulin beta-4A chain	69300000	104000000	28000000	66500000	36700000	47000000	37500000	49900000	43300000	49400000	35700000	15300000	201300000	150200000	130700000	100400000	8.30384	8.17667	8.11628	8.00173	67100000	50066700	43566700	33466700	0.56703	0.302294	0.142409	0.51273	56.703	30.2294	14.2409	51.273	3	3	3	3
P04350	TUBB4A	Tubulin beta-4A chain	197000000	187000000	156000000	163000000	157000000	187000000	149000000	263000000	206000000	174000000	169000000	148000000	540000000	507000000	618000000	491000000	8.73239	8.70501	8.79099	8.69108	180000000	169000000	206000000	163667000	0.118764	0.093932	0.276699	0.0842941	11.8764	9.3932	27.6699	8.42941	3	3	3	3
P04350	TUBB3	Tubulin beta-4A chain	220000000		207000000	2170000	201000000	239000000	300000000	271000000	269000000	213000000	209000000	209000000	427000000	442170000	840000000	631000000	8.63043	8.64559	8.92428	8.80003	213500000	147390000	280000000	210333000	0.0430557	0.862958	0.061962	0.0109797	4.30557	86.2958	6.1962	1.09797	2	3	3	3
P04350	TUBB4A	Tubulin beta-4A chain	698366	480941	4630000	7830000	16700000	6020000	7720000	3970000	12100000	411450	4300000	4300000	5809310	30550000	23790000	9011450	6.76412	7.48501	7.37639	6.95479	1936440	10183300	7930000	3003820	1.20594	0.56128	0.513123	0.747401	120.594	56.128	51.3123	74.7401	3	3	3	3
P04406	GAPDH	Glyceraldehyde-3-phosphate dehydrogenase	3610000000	2870000000	2920000000	2680000000	3090000000	3480000000	2260000000	2740000000	2360000000	2640000000	2720000000	3150000000	9400000000	9250000000	7360000000	8510000000	9.97313	9.96614	9.86688	9.92993	3133330000	3083330000	2453330000	2836670000	0.131988	0.129743	0.103225	0.0966934	13.1988	12.9743	10.3225	9.66934	3	3	3	3
P04424	ASL	Argininosuccinate lyase	715476	738944	649470	904588	861217	761046	748722	908741	799201	783776	643166	948323	2103890	2526850	2456660	2375260	6.32302	6.40258	6.39035	6.37571	701297	842284	818888	791755	0.0661513	0.0874054	0.0998988	0.192907	6.61513	8.74054	9.98988	19.2907	3	3	3	3
P04439	HLA-A	HLA class I histocompatibility antigen, A alpha chain	1600000	977140	2090000	1150000	2200000	1470000	1800000	1880000	1670000	1920000	2320000	2220000	4667140	4820000	5350000	6460000	6.66905	6.68305	6.72835	6.81023	1555710	1606670	1783330	2153330	0.358517	0.334964	0.0594322	0.0966718	35.8517	33.4964	5.94322	9.66718	3	3	3	3
P04439	HLA-A	HLA class I histocompatibility antigen, A alpha chain	533700	461848	496067	489194	536787	422317	454427	495865	310448	477431	462579	490129	1491620	1448300	1260740	1430140	6.17366	6.16086	6.10063	6.15538	497205	482766	420247	476713	0.0722831	0.119116	0.231577	0.0289252	7.22831	11.9116	23.1577	2.89252	3	3	3	3
P04626	ERBB2	Receptor tyrosine-protein kinase erbB-2	2890000	2260000	2870000	2680000	2600000	2730000	1640000	2100000	2120000	2430000	2080000	2350000	8020000	8010000	5860000	6860000	6.90417	6.90363	6.7679	6.83632	2673330	2670000	1953330	2286670	0.133951	0.0245597	0.139013	0.0802014	13.3951	2.45597	13.9013	8.02014	3	3	3	3
P04632	CAPNS1	Calpain small subunit 1	7660000	6760000	6700000	5980000	6180000	5660000	6220000	7440000	7300000	5920000	6540000	7010000	21120000	17820000	20960000	19470000	7.32469	7.25091	7.32139	7.28937	7040000	5940000	6986670	6490000	0.0763882	0.0441578	0.0955581	0.08424	7.63882	4.41578	9.55581	8.424	3	3	3	3
P04746	AMY1A	Pancreatic alpha-amylase	373302	275187	210530	254570	259808	504884	268057	502000	367030	245962	420984	229668	859019	1019260	1137090	896614	5.934	6.00828	6.05579	5.95261	286340	339754	379029	298871	0.286223	0.420983	0.309824	0.354889	28.6223	42.0983	30.9824	35.4889	3	3	3	3
Q9UN86	G3BP2	Ras GTPase-activating protein-binding protein 2	10800000	9870000	11900000	9830000	11200000	12200000	8300000	10200000	9410000	11300000	11200000	10600000	32570000	33230000	27910000	33100000	7.51282	7.52153	7.44576	7.51983	10856700	11076700	9303330	11033300	0.0936002	0.107415	0.102596	0.0343136	9.36002	10.7415	10.2596	3.43136	3	3	3	3
P04818	TYMS	Thymidylate synthase	315440	385147	677229		417281	529444	422743	367633	579262	355401		472624	1377820	946725	1369640	828025	6.13919	5.97622	6.13661	5.91804	459272	473362	456546	414012	0.417938	0.167549	0.240478	0.200209	41.7938	16.7549	24.0478	20.0209	3	2	3	2
P04843	RPN1	Dolichyl-diphosphooligosaccharide--protein glycosyltransferase subunit 1	60300000	57000000	73100000	68900000	72600000	67900000	64500000	70600000	64900000	75700000	78900000	73700000	190400000	209400000	200000000	228300000	8.27967	8.32098	8.30103	8.35851	63466700	69800000	66666700	76100000	0.133997	0.0354711	0.0511835	0.0344675	13.3997	3.54711	5.11835	3.44675	3	3	3	3
P04844	RPN2	Dolichyl-diphosphooligosaccharide--protein glycosyltransferase subunit 2	20500000	18700000	21500000	21300000	22700000	21300000	22200000	20900000	20300000	22900000	25200000	22900000	60700000	65300000	63400000	71000000	7.78319	7.81491	7.80209	7.85126	20233300	21766700	21133300	23666700	0.0701278	0.0371343	0.0459584	0.0561087	7.01278	3.71343	4.59584	5.61087	3	3	3	3
P04899	GNAI2	Guanine nucleotide-binding protein G(i) subunit alpha-2	14900000	19100000	14800000	15100000	16000000	15900000	13400000	21800000	19300000	19500000	17000000	14000000	48800000	47000000	54500000	50500000	7.68842	7.6721	7.7364	7.70329	16266700	15666700	18166700	16833300	0.150876	0.0314865	0.237422	0.163591	15.0876	3.14865	23.7422	16.3591	3	3	3	3
P04899	GNAI1	Guanine nucleotide-binding protein G(i) subunit alpha-2	3930000	3520000	3870000	1850000	4080000	3650000	2880000	4240000	3910000	4980000	5010000	4690000	11320000	9580000	11030000	14680000	7.05385	6.98137	7.04258	7.16673	3773330	3193330	3676670	4893330	0.0586841	0.370478	0.192944	0.0361164	5.86841	37.0478	19.2944	3.61164	3	3	3	3
P04899	GNAI1	Guanine nucleotide-binding protein G(i) subunit alpha-2	21700000	23000000	20800000	20000000	20400000	18700000	21800000	23400000	22200000	22500000	21900000	22400000	65500000	59100000	67400000	66800000	7.81624	7.77159	7.82866	7.82478	21833300	19700000	22466700	22266700	0.0506585	0.0451177	0.0370623	0.0144366	5.06585	4.51177	3.70623	1.44366	3	3	3	3
P04899	GNAI1	Guanine nucleotide-binding protein G(i) subunit alpha-2	31300000	39100000	25600000	41700000	26800000	27800000	27700000	45500000	33400000	31200000	31800000	30900000	96000000	96300000	106600000	93900000	7.98227	7.98363	8.02776	7.97267	32000000	32100000	35533300	31300000	0.211786	0.259466	0.255809	0.0146408	21.1786	25.9466	25.5809	1.46408	3	3	3	3
P04908	H2AC12	Histone H2A type 1-B/E	747000000	819000000	1090000000	851000000	1150000000	1030000000	952000000	978000000	982000000	1060000000	406000000	876000000	2656000000	3031000000	2912000000	2342000000	9.42423	9.48159	9.46419	9.36959	885333000	1010330000	970667000	780667000	0.204291	0.148928	0.0167813	0.432017	20.4291	14.8928	1.67813	43.2017	3	3	3	3
P04908	H2AC12	Histone H2A type 1-B/E	115000000	89100000	113000000	85400000	126000000	134000000	94400000	134000000	123000000	146000000	232000000	188000000	317100000	345400000	351400000	566000000	8.5012	8.53832	8.5458	8.75282	105700000	115133000	117133000	188667000	0.136336	0.226335	0.174514	0.227936	13.6336	22.6335	17.4514	22.7936	3	3	3	3
P05023	ATP1A1	Sodium/potassium-transporting ATPase subunit alpha-1	58400000	48000000	57400000	57400000	56100000	55600000	53400000	48300000	46800000	56800000	56300000	60200000	163800000	169100000	148500000	173300000	8.21431	8.22814	8.17173	8.2388	54600000	56366700	49500000	57766700	0.105084	0.0164842	0.0698943	0.0367358	10.5084	1.64842	6.98943	3.67358	3	3	3	3
P05023	ATP1A1	Sodium/potassium-transporting ATPase subunit alpha-1	44700000	36400000	42400000	35100000	40200000	43100000	38400000	38300000	33400000	45500000	46400000	45400000	123500000	118400000	110100000	137300000	8.09167	8.07335	8.04179	8.13767	41166700	39466700	36700000	45766700	0.104095	0.102621	0.0778834	0.012034	10.4095	10.2621	7.78834	1.2034	3	3	3	3
P05023	ATP1A1	Sodium/potassium-transporting ATPase subunit alpha-1	69300000	52900000	56400000	46400000	48100000	56400000	31900000	35500000	45200000	57400000	63000000	47000000	178600000	150900000	112600000	167400000	8.25188	8.17869	8.05154	8.22376	59533300	50300000	37533300	55800000	0.145084	0.106376	0.183282	0.145504	14.5084	10.6376	18.3282	14.5504	3	3	3	3
P05023	ATP12A	Sodium/potassium-transporting ATPase subunit alpha-1	33500000	28600000	35900000	33600000	35200000	34500000	33200000	30300000	31200000	37400000	33200000	34300000	98000000	103300000	94700000	104900000	7.99123	8.0141	7.97635	8.02078	32666700	34433300	31566700	34966700	0.113898	0.0232937	0.0470231	0.0622856	11.3898	2.32937	4.70231	6.22856	3	3	3	3
P05023	ATP1A1	Sodium/potassium-transporting ATPase subunit alpha-1	26500000	21900000	25200000	28000000	25600000	24500000	21500000	21300000	21000000	23200000	25200000	26500000	73600000	78100000	63800000	74900000	7.86688	7.89265	7.80482	7.87448	24533300	26033300	21266700	24966700	0.0966586	0.0687498	0.0118336	0.0665819	9.66586	6.87498	1.18336	6.65819	3	3	3	3
P05023	ATP12A	Sodium/potassium-transporting ATPase subunit alpha-1	46900000	43600000	27500000	61500000	35800000	43600000	20600000	44000000	26000000	38500000	32600000	35500000	118000000	140900000	90600000	106600000	8.07188	8.14891	7.95713	8.02776	39333300	46966700	30200000	35533300	0.263897	0.280553	0.405707	0.0830246	26.3897	28.0553	40.5707	8.30246	3	3	3	3
P05026	ATP1B1	Sodium/potassium-transporting ATPase subunit beta-1	56600000	51300000	60500000	66500000	57400000	60400000	48000000	52100000	47900000	60500000	60200000	65100000	168400000	184300000	148000000	185800000	8.22634	8.26553	8.17026	8.26905	56133300	61433300	49333300	61933300	0.0822634	0.0754829	0.0485782	0.0443463	8.22634	7.54829	4.85782	4.43463	3	3	3	3
P05062	ALDOB	Fructose-bisphosphate aldolase B	517407	255064	316308	251329	384021	452728	350779	414467	412327	382065	510393	598979	1088780	1088080	1177570	1491440	6.03694	6.03666	6.07099	6.17361	362926	362693	392524	497146	0.378159	0.282276	0.0921429	0.219377	37.8159	28.2276	9.21429	21.9377	3	3	3	3
P05062	ALDOB	Fructose-bisphosphate aldolase B	3700000	2420000	3780000	3470000	3780000	3780000	2850000	2890000	2360000	2850000	3590000	3170000	9900000	11030000	8100000	9610000	6.99564	7.04258	6.90849	6.98272	3300000	3676670	2700000	3203330	0.231258	0.0486796	0.109306	0.115856	23.1258	4.86796	10.9306	11.5856	3	3	3	3
P05067	APP	Amyloid-beta precursor protein	1590000	1380000	1830000	1680000	1770000	1740000	1850000	1310000	1610000	1280000	1520000	1540000	4800000	5190000	4770000	4340000	6.68124	6.71517	6.67852	6.63749	1600000	1730000	1590000	1446670	0.140729	0.0264889	0.17016	0.100012	14.0729	2.64889	17.016	10.0012	3	3	3	3
P05067	APLP2	Amyloid-beta precursor protein			56690.3		179467		307412		123505				56690.3	179467	430917	0	4.75351	5.25398	5.63439		56690.3	179467	215458				0.603559				60.3559		1	1	2	0
P05089	ARG1	Arginase-1	1350000	1450000	576351	1460000	1300000	2110000	1090000	1130000	1430000	838099	673315	977336	3376350	4870000	3650000	2488750	6.52845	6.68753	6.56229	6.39598	1125450	1623330	1216670	829583	0.424857	0.264266	0.152738	0.183453	42.4857	26.4266	15.2738	18.3453	3	3	3	3
P05091	ALDH2	Aldehyde dehydrogenase, mitochondrial	18000000	22300000	17500000	18000000	18500000	19500000	21600000	23900000	22700000	21400000	19200000	19000000	57800000	56000000	68200000	59600000	7.76193	7.74819	7.83378	7.77525	19266700	18666700	22733300	19866700	0.136963	0.0409159	0.0506024	0.0670301	13.6963	4.09159	5.06024	6.70301	3	3	3	3
Q10471	GALNT2	Polypeptide N-acetylgalactosaminyltransferase 2	3340000	3680000	4090000	4240000	4600000	4280000	3900000	4040000	4010000	4750000	4320000	4640000	11110000	13120000	11950000	13710000	7.04571	7.11793	7.07737	7.13704	3703330	4373330	3983330	4570000	0.101407	0.0451178	0.0185049	0.0488803	10.1407	4.51178	1.85049	4.88803	3	3	3	3
P05107	ITGB2	Integrin beta-2	1320000	1090000	1390000	1320000	1410000	1430000	1230000	1210000	1160000	1230000	1470000	1110000	3800000	4160000	3600000	3810000	6.57978	6.61909	6.5563	6.58092	1266670	1386670	1200000	1270000	0.123908	0.0422558	0.0300463	0.144333	12.3908	4.22558	3.00463	14.4333	3	3	3	3
P05109	S100A8	Protein S100-A8	1590000	2070000	794610	2000000	1010000	3070000	2300000	2040000	1390000	1030000	338410	1500000	4454610	6080000	5730000	2868410	6.64881	6.7839	6.75815	6.45764	1484870	2026670	1910000	956137	0.433817	0.508351	0.245404	0.611112	43.3817	50.8351	24.5404	61.1112	3	3	3	3
P05111	INHA	Inhibin alpha chain	650391	299627	281168	860058	446340		233724	456664	361014		192537	142002	1231190	1306400	1051400	334539	6.09033	6.11608	6.02177	5.52445	410395	653199	350467	167270	0.506943	0.447862	0.319127	0.213629	50.6943	44.7862	31.9127	21.3629	3	2	3	2
P05120	SERPINB2	Plasminogen activator inhibitor 2	1500000	1500000	1010000	1340000	488645	3170000	1210000	1530000	1230000	751374	1400000	1340000	4010000	4998640	3970000	3491370	6.60314	6.69885	6.59879	6.543	1336670	1666220	1323330	1163790	0.211647	0.822295	0.135459	0.307978	21.1647	82.2295	13.5459	30.7978	3	3	3	3
P05121	SERPINE1	Plasminogen activator inhibitor 1	1960000	1930000	2250000	2230000	2120000	1710000	1680000	1520000	1490000	1810000	2200000	1890000	6140000	6060000	4690000	5900000	6.78817	6.78247	6.67117	6.77085	2046670	2020000	1563330	1966670	0.0863499	0.135665	0.0653371	0.104742	8.63499	13.5665	6.53371	10.4742	3	3	3	3
P05141	SLC25A5	ADP/ATP translocase 2	125000000	133000000	114000000	137000000	126000000	141000000	98500000	145000000	115000000	136000000	130000000	142000000	372000000	404000000	358500000	408000000	8.57054	8.60638	8.55449	8.61066	124000000	134667000	119500000	136000000	0.0769306	0.0576791	0.197275	0.0441176	7.69306	5.76791	19.7275	4.41176	3	3	3	3
P05141	SLC25A4	ADP/ATP translocase 2	5840000	10100000	4160000	10400000	3160000	5250000	3120000	6240000	7300000	6450000	6700000	3740000	20100000	18810000	16660000	16890000	7.3032	7.27439	7.22167	7.22763	6700000	6270000	5553330	5630000	0.457009	0.594293	0.391288	0.291573	45.7009	59.4293	39.1288	29.1573	3	3	3	3
P05141	SLC25A4	ADP/ATP translocase 2	447000000	454000000	534000000	517000000	556000000	498000000	548000000	500000000	505000000	525000000	564000000	568000000	1435000000	1571000000	1553000000	1657000000	9.15685	9.19618	9.19117	9.21932	478333000	523667000	517667000	552333000	0.10105	0.0564656	0.0509751	0.0430097	10.105	5.64656	5.09751	4.30097	3	3	3	3
P05141	SLC25A5	ADP/ATP translocase 2	226000000	248000000	232000000	272000000	265000000	250000000	258000000	271000000	241000000	264000000	224000000	241000000	706000000	787000000	770000000	729000000	8.8488	8.89597	8.88649	8.86273	235333000	262333000	256667000	243000000	0.048325	0.0428455	0.0586145	0.0826126	4.8325	4.28455	5.86145	8.26126	3	3	3	3
P05155	SERPING1	Plasma protease C1 inhibitor	7570000	2020000	2950000	3480000	5550000	11300000	6920000	9340000	7980000	5860000	7620000	4060000	12540000	20330000	24240000	17540000	7.0983	7.30814	7.38453	7.24403	4180000	6776670	8080000	5846670	0.711106	0.597896	0.150136	0.304453	71.1106	59.7896	15.0136	30.4453	3	3	3	3
P05156	CFI	Complement factor I		1220000		722077	1260000	1910000	302515						1220000	3892080	302515	0	6.08636	6.59018	5.48075		1220000	1297360	302515			0.458502				45.8502			1	3	1	0
P05161	ISG15	Ubiquitin-like protein ISG15	3970000	3530000	4510000	3990000	4910000	4320000	4320000	6380000	4230000	3170000	2930000	3320000	12010000	13220000	14930000	9420000	7.07954	7.12123	7.17406	6.97405	4003330	4406670	4976670	3140000	0.12261	0.105768	0.244371	0.0626507	12.261	10.5768	24.4371	6.26507	3	3	3	3
P05165	PCCA	Propionyl-CoA carboxylase alpha chain, mitochondrial	4000000	3990000	4420000	4850000	4990000	4740000	4730000	4350000	4170000	5000000	5390000	5520000	12410000	14580000	13250000	15910000	7.09377	7.16376	7.12222	7.20167	4136670	4860000	4416670	5303330	0.0593291	0.0257818	0.0647299	0.0510276	5.93291	2.57818	6.47299	5.10276	3	3	3	3
P05166	PCCB	Propionyl-CoA carboxylase beta chain, mitochondrial	7580000	6840000	7470000	8000000	8820000	8220000	8380000	8320000	7410000	9010000	8970000	9100000	21890000	25040000	24110000	27080000	7.34025	7.39863	7.3822	7.43265	7296670	8346670	8036670	9026670	0.0547224	0.0508492	0.0676322	0.00737629	5.47224	5.08492	6.76322	0.737629	3	3	3	3
P05198	EIF2S1	Eukaryotic translation initiation factor 2 subunit 1	16000000	17600000	15500000	15900000	15500000	15100000	15600000	16400000	16000000	16300000	15200000	15200000	49100000	46500000	48000000	46700000	7.69108	7.66745	7.68124	7.66932	16366700	15500000	16000000	15566700	0.0670244	0.0258065	0.025	0.0407978	6.70244	2.58065	2.5	4.07978	3	3	3	3
P05362	ICAM1	Intercellular adhesion molecule 1	2200000	2930000	2360000	2800000	2440000	2300000	2600000	2640000	2290000	2850000	2950000	2700000	7490000	7540000	7530000	8500000	6.87448	6.87737	6.87679	6.92942	2496670	2513330	2510000	2833330	0.153689	0.102629	0.0763237	0.0444108	15.3689	10.2629	7.63237	4.44108	3	3	3	3
P05386	RPLP1	60S acidic ribosomal protein P1	5270000		7000000	7780000	6780000	6610000	987535	7930000	7480000	7540000	5910000	4410000	12270000	21170000	16397500	17860000	7.08884	7.32572	7.21478	7.25188	6135000	7056670	5465840	5953330	0.199396	0.0895842	0.71075	0.262954	19.9396	8.95842	71.075	26.2954	2	3	3	3
P05386	RPLP1	60S acidic ribosomal protein P1					87978.2		297022	170953	230961	148549			0	87978.2	698936	148549		4.94438	5.84444	5.17187		87978.2	232979	148549			0.270663				27.0663		0	1	3	1
P05387	RPLP2	60S acidic ribosomal protein P2	2990000	2780000	3500000	3970000	3190000	2910000	2560000	3010000	2920000	3060000	2680000	3130000	9270000	10070000	8490000	8870000	6.96708	7.00303	6.92891	6.94792	3090000	3356670	2830000	2956670	0.119829	0.163645	0.0841405	0.0818974	11.9829	16.3645	8.41405	8.18974	3	3	3	3
P05388	RPLP0	60S acidic ribosomal protein P0	23000000	25000000	23800000	27500000	26700000	25300000	20600000	23300000	25500000	25600000	25100000	23800000	71800000	79500000	69400000	74500000	7.85612	7.90037	7.84136	7.87216	23933300	26500000	23133300	24833300	0.0420604	0.0420209	0.106091	0.0374157	4.20604	4.20209	10.6091	3.74157	3	3	3	3
P05413	FABP3	Fatty acid-binding protein, heart	542000000	375000000	467000000	428000000	457000000	638000000	362000000	417000000	368000000	338000000	380000000	352000000	1384000000	1523000000	1147000000	1070000000	9.14114	9.1827	9.05956	9.02938	461333000	507667000	382333000	356667000	0.181309	0.224162	0.0789147	0.0599589	18.1309	22.4162	7.89147	5.99589	3	3	3	3
P05452	CLEC3B	Tetranectin	1370000	728987	720133	1230000	1550000	2950000	1460000	2150000	1830000	1370000	1440000	1180000	2819120	5730000	5440000	3990000	6.45011	6.75815	6.7356	6.60097	939707	1910000	1813330	1330000	0.396583	0.478936	0.190424	0.101155	39.6583	47.8936	19.0424	10.1155	3	3	3	3
[truncated: 5,592 more rows]

## Sheet: 1B.
Supplementary Data S1B. Log2 transformation of human cardiac organoid proteome in groups containing 70% valid values in at least one group.
[truncated: 6,528 more rows]

## Sheet: 1C.
Supplementary Data S1C. Protein intensity abundance of human cardiac organoid proteome in each treatment group ranked on -log10 sum intensity
[truncated: 6,897 more rows]

[truncated: 21 more sheets: 2A., 2B., 2C., 2D., 3A., 3B., 3C., 3D., 3E., 4A., 4B., 4C., 4D., 4E., 4F., 5A., 5B., 5C., 5D., 5E. …]
